# Supplementary material for: Uncovering secondary metabolite evolution and biosynthesis using gene cluster networks and genetic dereplication
Source: Sci Rep. 2018 Dec 18;8:17957. doi: 10.1038/s41598-018-36561-3 (PMC6298953; doi:10.1038/s41598-018-36561-3)
Supplement: Supplementary file 2 — Dataset 1 [file 41598_2018_36561_MOESM2_ESM.csv]

clusterFam	cluster_id	org_id	name	genus	real_name	section	protein_id	sm_short	clust_size	gff_start	gff_end	gff_strand	ipr_desc	ipr_domaindesc	ipr_domaindb	compound	nodePosition
1	33_519247_1	33	Aspscl1	Aspergillus	sclerotioniger	Nigri	519247	NRPS-Like	1	258994.0	262035.0	+	AMP-dependent synthetase and ligase,Phosphopantetheine-binding,Male sterility, NAD-binding	AMP-binding,PP-binding,NAD_binding_4	HMMPfam	none	NA
1	7_204544_5	7	Aspca3	Aspergillus	carbonarius	Nigri	127430	none	5	1124382.0	1129539.0	-	General substrate transporter	Sugar_tr	HMMPfam	none	NA
1	7_204544_5	7	Aspca3	Aspergillus	carbonarius	Nigri	42904	none	5	1121099.0	1122494.0	-	Sugar isomerase (SIS)	SIS domain,SIS	HMMPfam	none	NA
1	7_204544_5	7	Aspca3	Aspergillus	carbonarius	Nigri	204546	none	5	1119219.0	1120203.0	+	Cytidylyltransferase	CTP_transf_2	HMMPfam	none	NA
1	7_204544_5	7	Aspca3	Aspergillus	carbonarius	Nigri	204544	NRPS-Like	5	1115033.0	1118074.0	-	AMP-dependent synthetase and ligase,Phosphopantetheine-binding,Male sterility, NAD-binding	AMP-binding,PP-binding,NAD_binding_4	HMMPfam	none	NA
1	46_449596_12	46	Aspibe1	Aspergillus	ibericus	Nigri	485335	none	12	142782.0	143654.0	-	Thioesterase superfamily	4HBT	HMMPfam	none	NA
1	46_449596_12	46	Aspibe1	Aspergillus	ibericus	Nigri	449597	none	12	136568.0	142359.0	+	HEAT,HECT	HEAT,HECT	HMMPfam	none	NA
1	46_449596_12	46	Aspibe1	Aspergillus	ibericus	Nigri	449596	NRPS-Like	12	131278.0	134319.0	+	AMP-dependent synthetase and ligase,Phosphopantetheine-binding,Male sterility, NAD-binding	AMP-binding,PP-binding,NAD_binding_4	HMMPfam	none	NA
1	46_449596_12	46	Aspibe1	Aspergillus	ibericus	Nigri	497269	none	12	120363.0	122209.0	+	General substrate transporter	Sugar_tr	HMMPfam	none	NA
1	46_449596_12	46	Aspibe1	Aspergillus	ibericus	Nigri	459259	none	12	123021.0	124794.0	+	Serine/threonine protein kinase-related	Pkinase	HMMPfam	none	NA
1	46_449596_12	46	Aspibe1	Aspergillus	ibericus	Nigri	429376	none	12	125065.0	126086.0	+	UbiE/COQ5 methyltransferase	Ubie_methyltran	HMMPfam	none	NA
1	46_449596_12	46	Aspibe1	Aspergillus	ibericus	Nigri	367213	none	12	129119.0	130108.0	-	Cytidylyltransferase	CTP_transf_2	HMMPfam	none	NA
1	46_449596_12	46	Aspibe1	Aspergillus	ibericus	Nigri	429386	none	12	154356.0	155196.0	+	Semialdehyde dehydrogenase, NAD-binding	Semialdhyde_dh	HMMPfam	none	NA
1	46_449596_12	46	Aspibe1	Aspergillus	ibericus	Nigri	429385	none	12	150766.0	153903.0	-	Pyruvate ferredoxin/flavodoxin oxidoreductase,FAD-binding, type 1,Oxidoreductase FAD/NAD(P)-binding	POR,FAD_binding_1,NAD_binding_1	HMMPfam	none	NA
1	46_449596_12	46	Aspibe1	Aspergillus	ibericus	Nigri	367105	none	12	126657.0	128051.0	+	Sugar isomerase (SIS)	SIS domain,SIS	HMMPfam	none	NA
1	7_204544_5	7	Aspca3	Aspergillus	carbonarius	Nigri	204548	none	5	1123078.0	1124099.0	-	UbiE/COQ5 methyltransferase	Ubie_methyltran	HMMPfam	none	NA
1	46_449596_12	46	Aspibe1	Aspergillus	ibericus	Nigri	505703	none	12	146461.0	148877.0	-	DNA/RNA helicase, DEAD/DEAH box type, N-terminal,DNA/RNA helicase, C-terminal	DEAD,Helicase_C	HMMPfam	none	NA
1	46_449596_12	46	Aspibe1	Aspergillus	ibericus	Nigri	468873	none	12	149095.0	150378.0	+	Ribosomal RNA methyltransferase RrmJ/FtsJ	FtsJ	HMMPfam	none	NA
2	20_404034_23	20	Aspneo1	Aspergillus	neoniger	Nigri	351471	none	23	46042.0	47782.0	+	Major facilitator superfamily MFS-1	MFS_1	HMMPfam	none	NA
2	20_404034_23	20	Aspneo1	Aspergillus	neoniger	Nigri	447997	PKS	23	37487.0	45154.0	-	Beta-ketoacyl synthase, N-terminal,Beta-ketoacyl synthase, C-terminal,Acyl transferase,Methyltransferase type 12,Alcohol dehydrogenase GroES-like,Alcohol dehydrogenase, zinc-binding,Polyketide synthase, KR	ketoacyl-synt,Ketoacyl-synt_C,Acyl_transf_1,Methyltransf_12,ADH_N,ADH_zinc_N,KR	HMMPfam	none	NA
2	20_404034_23	20	Aspneo1	Aspergillus	neoniger	Nigri	183210	none	23	34249.0	36513.0	-	Fungal transcriptional regulatory protein, N-terminal,Fungal specific transcription factor	Zn_clus,Fungal_trans	HMMPfam	none	NA
2	20_404034_23	20	Aspneo1	Aspergillus	neoniger	Nigri	183227	none	23	31840.0	33196.0	+	TGF-beta receptor, type I/II extracellular region	PTR2	HMMPfam	none	NA
2	20_404034_23	20	Aspneo1	Aspergillus	neoniger	Nigri	373335	none	23	30741.0	31233.0	+	none	none	none	none	NA
2	20_404034_23	20	Aspneo1	Aspergillus	neoniger	Nigri	351464	none	23	28515.0	29990.0	+	Aminotransferase, class I and II	Aminotran_1_2	HMMPfam	none	NA
2	20_404034_23	20	Aspneo1	Aspergillus	neoniger	Nigri	447980	none	23	26989.0	28190.0	-	none	none	none	none	NA
2	20_404034_23	20	Aspneo1	Aspergillus	neoniger	Nigri	422494	none	23	23568.0	26914.0	+	AMP-dependent synthetase and ligase	AMP-binding	HMMPfam	none	NA
2	20_404034_23	20	Aspneo1	Aspergillus	neoniger	Nigri	422493	none	23	22416.0	23081.0	-	none	none	none	none	NA
2	20_404034_23	20	Aspneo1	Aspergillus	neoniger	Nigri	404034	PKS	23	13284.0	21695.0	+	Beta-ketoacyl synthase, N-terminal,Beta-ketoacyl synthase, C-terminal,Acyl transferase,Methyltransferase type 12,Alcohol dehydrogenase GroES-like,Alcohol dehydrogenase, zinc-binding,Polyketide synthase, KR	ketoacyl-synt,Ketoacyl-synt_C,Acyl_transf_1,Methyltransf_12,ADH_N,ADH_zinc_N,KR	HMMPfam	none	NA
2	20_404034_23	20	Aspneo1	Aspergillus	neoniger	Nigri	351458	none	23	11877.0	12764.0	-	Protein of unknown function DUF341	FSH1	HMMPfam	none	NA
2	20_404034_23	20	Aspneo1	Aspergillus	neoniger	Nigri	300967	none	23	9608.0	11416.0	-	Cytochrome P450	p450	HMMPfam	none	NA
2	20_404034_23	20	Aspneo1	Aspergillus	neoniger	Nigri	455989	none	23	7405.0	9149.0	-	Major facilitator superfamily MFS-1	MFS_1	HMMPfam	none	NA
2	20_404034_23	20	Aspneo1	Aspergillus	neoniger	Nigri	182910	none	23	5588.0	7086.0	+	Fungal specific transcription factor	Fungal_trans	HMMPfam	none	NA
2	20_404034_23	20	Aspneo1	Aspergillus	neoniger	Nigri	183131	none	23	4890.0	5234.0	+	Fungal transcriptional regulatory protein, N-terminal	Zn_clus	HMMPfam	none	NA
2	1_73032_11	1	Aspfo1	Aspergillus	luchuensis CBS 106.47	Nigri	209324	none	11	64946.0	66082.0	-	NAD-dependent epimerase/dehydratase	Epimerase	HMMPfam	none	NA
2	1_73032_11	1	Aspfo1	Aspergillus	luchuensis CBS 106.47	Nigri	62725	none	11	63102.0	64699.0	+	Major facilitator superfamily MFS-1	MFS_1	HMMPfam	none	NA
2	1_73032_11	1	Aspfo1	Aspergillus	luchuensis CBS 106.47	Nigri	62724	PKS	11	54427.0	61891.0	-	Beta-ketoacyl synthase, N-terminal,Beta-ketoacyl synthase, C-terminal,Acyl transferase,Methyltransferase type 12,Alcohol dehydrogenase GroES-like,Alcohol dehydrogenase, zinc-binding,Polyketide synthase, KR	ketoacyl-synt,Ketoacyl-synt_C,Acyl_transf_1,Methyltransf_12,ADH_N,ADH_zinc_N,KR	HMMPfam	none	NA
2	1_73032_11	1	Aspfo1	Aspergillus	luchuensis CBS 106.47	Nigri	281905	none	11	53912.0	54085.0	-	none	none	none	none	NA
2	1_73032_11	1	Aspfo1	Aspergillus	luchuensis CBS 106.47	Nigri	35062	none	11	51155.0	53419.0	-	Fungal transcriptional regulatory protein, N-terminal,Fungal specific transcription factor	Zn_clus,Fungal_trans	HMMPfam	none	NA
2	1_73032_11	1	Aspfo1	Aspergillus	luchuensis CBS 106.47	Nigri	35061	none	11	48377.0	50097.0	+	TGF-beta receptor, type I/II extracellular region	PTR2	HMMPfam	none	NA
2	1_73032_11	1	Aspfo1	Aspergillus	luchuensis CBS 106.47	Nigri	48989	none	11	47646.0	47966.0	+	none	none	none	none	NA
2	1_73032_11	1	Aspfo1	Aspergillus	luchuensis CBS 106.47	Nigri	73033	none	11	45419.0	46894.0	+	Aminotransferase, class I and II	Aminotran_1_2	HMMPfam	none	NA
2	1_73032_11	1	Aspfo1	Aspergillus	luchuensis CBS 106.47	Nigri	73032	NRPS-Like	11	40692.0	44562.0	+	AMP-dependent synthetase and ligase,Condensation domain	AMP-binding,Condensation	HMMPfam	none	NA
2	1_73032_11	1	Aspfo1	Aspergillus	luchuensis CBS 106.47	Nigri	697731	none	11	39313.0	40417.0	-	none	none	none	none	NA
2	1_73032_11	1	Aspfo1	Aspergillus	luchuensis CBS 106.47	Nigri	220554	none	11	34373.0	38592.0	+	Methyltransferase type 12,Alcohol dehydrogenase GroES-like,Alcohol dehydrogenase, zinc-binding,Polyketide synthase, KR	Methyltransf_12,ADH_N,ADH_zinc_N,KR	HMMPfam	none	NA
2	20_404034_23	20	Aspneo1	Aspergillus	neoniger	Nigri	456005	none	23	67558.0	69898.0	-	Fungal transcriptional regulatory protein, N-terminal,Fungal specific transcription factor	Zn_clus,Fungal_trans	HMMPfam	none	NA
2	20_404034_23	20	Aspneo1	Aspergillus	neoniger	Nigri	456004	none	23	66135.0	67461.0	+	Protein of unknown function DUF453	DUF453	HMMPfam	none	NA
2	20_404034_23	20	Aspneo1	Aspergillus	neoniger	Nigri	393901	none	23	59077.0	61054.0	+	Monooxygenase, FAD-binding	FAD_binding_3	HMMPfam	none	NA
2	20_404034_23	20	Aspneo1	Aspergillus	neoniger	Nigri	404042	none	23	63621.0	65220.0	+	General substrate transporter	Sugar_tr	HMMPfam	none	NA
2	20_404034_23	20	Aspneo1	Aspergillus	neoniger	Nigri	422506	none	23	58322.0	58629.0	-	none	none	none	none	NA
2	20_404034_23	20	Aspneo1	Aspergillus	neoniger	Nigri	413060	none	23	53516.0	55504.0	+	none	none	none	none	NA
2	20_404034_23	20	Aspneo1	Aspergillus	neoniger	Nigri	383344	none	23	51473.0	53164.0	-	Isochorismatase hydrolase	Isochorismatase	HMMPfam	none	NA
2	20_404034_23	20	Aspneo1	Aspergillus	neoniger	Nigri	404039	none	23	49109.0	50770.0	+	F-box domain,Cyclin-like F-box	F-box-like domain,F-box-like,F-box	HMMPfam	none	NA
2	31_396013_11	31	Aspsac1	Aspergillus	saccharolyticus	Nigri	378000	NRPS-Like	11	25869.0	28998.0	-	AMP-dependent synthetase and ligase,Condensation domain	AMP-binding,Condensation	HMMPfam	none	NA
2	31_396013_11	31	Aspsac1	Aspergillus	saccharolyticus	Nigri	351743	none	11	24729.0	25570.0	+	none	none	none	none	NA
2	31_396013_11	31	Aspsac1	Aspergillus	saccharolyticus	Nigri	427221	none	11	22786.0	24261.0	-	Aminotransferase, class I and II	Aminotran_1_2	HMMPfam	none	NA
2	31_396013_11	31	Aspsac1	Aspergillus	saccharolyticus	Nigri	330327	none	11	21544.0	22458.0	-	none	none	none	none	NA
2	31_396013_11	31	Aspsac1	Aspergillus	saccharolyticus	Nigri	361426	none	11	19573.0	21292.0	-	TGF-beta receptor, type I/II extracellular region	PTR2	HMMPfam	none	NA
2	31_396013_11	31	Aspsac1	Aspergillus	saccharolyticus	Nigri	377996	none	11	15571.0	18503.0	+	Fungal transcriptional regulatory protein, N-terminal,Fungal specific transcription factor	Zn_clus,Fungal_trans	HMMPfam	none	NA
2	31_396013_11	31	Aspsac1	Aspergillus	saccharolyticus	Nigri	396013	PKS	11	7424.0	15103.0	+	Beta-ketoacyl synthase, N-terminal,Beta-ketoacyl synthase, C-terminal,Acyl transferase,Methyltransferase type 12,Alcohol dehydrogenase GroES-like,Alcohol dehydrogenase, zinc-binding,Polyketide synthase, KR	ketoacyl-synt,Ketoacyl-synt_C,Acyl_transf_1,Methyltransf_12,ADH_N,ADH_zinc_N,KR	HMMPfam	none	NA
2	31_396013_11	31	Aspsac1	Aspergillus	saccharolyticus	Nigri	361425	none	11	4793.0	6533.0	-	Major facilitator superfamily MFS-1	MFS_1	HMMPfam	none	NA
2	31_396013_11	31	Aspsac1	Aspergillus	saccharolyticus	Nigri	361424	none	11	3412.0	4560.0	+	NAD-dependent epimerase/dehydratase	Epimerase	HMMPfam	none	NA
2	31_396013_11	31	Aspsac1	Aspergillus	saccharolyticus	Nigri	370040	none	11	1901.0	3170.0	+	Ankyrin repeat,Ankyrin	Ankyrin repeat,Ank	HMMPfam	none	NA
2	31_396013_11	31	Aspsac1	Aspergillus	saccharolyticus	Nigri	351723	none	11	33.0	560.0	-	GNAT domain,GCN5-related N-acetyltransferase	GNAT acetyltransferase 2,Acetyltransferase (GNAT) domain,Acetyltransf_1	HMMPfam	none	NA
2	39_486326_17	39	Aspvad1	Aspergillus	vadensis	Nigri	334687	none	17	1634906.0	1636714.0	+	Cytochrome P450	p450	HMMPfam	none	NA
2	39_486326_17	39	Aspvad1	Aspergillus	vadensis	Nigri	413077	none	17	1633558.0	1634445.0	+	Protein of unknown function DUF341	FSH1	HMMPfam	none	NA
2	39_486326_17	39	Aspvad1	Aspergillus	vadensis	Nigri	241757	none	17	1613880.0	1614299.0	-	none	none	none	none	NA
2	39_486326_17	39	Aspvad1	Aspergillus	vadensis	Nigri	478860	none	17	1609810.0	1611628.0	-	FAD linked oxidase, N-terminal,Berberine/berberine-like	FAD_binding_4,BBE	HMMPfam	none	NA
2	39_486326_17	39	Aspvad1	Aspergillus	vadensis	Nigri	486327	none	17	1612135.0	1612878.0	-	none	none	none	none	NA
2	39_486326_17	39	Aspvad1	Aspergillus	vadensis	Nigri	334505	none	17	1607489.0	1609378.0	+	none	none	none	none	NA
2	39_486326_17	39	Aspvad1	Aspergillus	vadensis	Nigri	451578	none	17	1605964.0	1607028.0	-	none	none	none	none	NA
2	39_486326_17	39	Aspvad1	Aspergillus	vadensis	Nigri	486326	PKS	17	1597730.0	1604990.0	-	Beta-ketoacyl synthase, N-terminal,Beta-ketoacyl synthase, C-terminal,Acyl transferase,Alcohol dehydrogenase GroES-like,Alcohol dehydrogenase, zinc-binding,Polyketide synthase, KR	ketoacyl-synt,Ketoacyl-synt_C,Acyl_transf_1,ADH_N,ADH_zinc_N,KR	HMMPfam	none	NA
2	39_486326_17	39	Aspvad1	Aspergillus	vadensis	Nigri	433780	none	17	1593423.0	1595687.0	+	Fungal transcriptional regulatory protein, N-terminal,Fungal specific transcription factor	Zn_clus,Fungal_trans	HMMPfam	none	NA
2	37_62139_3	37	Asptu1	Aspergillus	tubingensis	Nigri	62139	PKS-Like	3	75938.0	77010.0	-	Beta-ketoacyl synthase, N-terminal,Beta-ketoacyl synthase, C-terminal	ketoacyl-synt,Ketoacyl-synt_C	HMMPfam	none	NA
2	37_62139_3	37	Asptu1	Aspergillus	tubingensis	Nigri	197171	none	3	72711.0	74975.0	-	Fungal transcriptional regulatory protein, N-terminal,Fungal specific transcription factor	Zn_clus,Fungal_trans	HMMPfam	none	NA
2	49_278151_11	49	Aspcos1	Aspergillus	costaricaensis	Nigri	161304	none	11	87870.0	88769.0	-	none	none	none	none	NA
2	49_278151_11	49	Aspcos1	Aspergillus	costaricaensis	Nigri	278155	none	11	85901.0	87620.0	-	TGF-beta receptor, type I/II extracellular region	PTR2	HMMPfam	none	NA
2	49_278151_11	49	Aspcos1	Aspergillus	costaricaensis	Nigri	241300	none	11	82045.0	84846.0	+	Fungal transcriptional regulatory protein, N-terminal,Fungal specific transcription factor	Zn_clus,Fungal_trans	HMMPfam	none	NA
2	49_278151_11	49	Aspcos1	Aspergillus	costaricaensis	Nigri	278151	PKS	11	73894.0	81573.0	+	Beta-ketoacyl synthase, N-terminal,Beta-ketoacyl synthase, C-terminal,Acyl transferase,Methyltransferase type 12,Alcohol dehydrogenase GroES-like,Alcohol dehydrogenase, zinc-binding,Polyketide synthase, KR	ketoacyl-synt,Ketoacyl-synt_C,Acyl_transf_1,Methyltransf_12,ADH_N,ADH_zinc_N,KR	HMMPfam	none	NA
2	49_278151_11	49	Aspcos1	Aspergillus	costaricaensis	Nigri	278148	none	11	71312.0	73052.0	-	Major facilitator superfamily MFS-1	MFS_1	HMMPfam	none	NA
2	37_62139_3	37	Asptu1	Aspergillus	tubingensis	Nigri	113466	none	3	78066.0	79806.0	+	Major facilitator superfamily MFS-1	MFS_1	HMMPfam	none	NA
2	49_278151_11	49	Aspcos1	Aspergillus	costaricaensis	Nigri	161248	none	11	69930.0	71066.0	+	NAD-dependent epimerase/dehydratase	Epimerase	HMMPfam	none	NA
2	49_278151_11	49	Aspcos1	Aspergillus	costaricaensis	Nigri	278164	PKS	11	98365.0	106438.0	-	Beta-ketoacyl synthase, N-terminal,Beta-ketoacyl synthase, C-terminal,Acyl transferase,Alcohol dehydrogenase GroES-like,Alcohol dehydrogenase, zinc-binding,Polyketide synthase, KR	ketoacyl-synt,Ketoacyl-synt_C,Acyl_transf_1,ADH_N,ADH_zinc_N,KR	HMMPfam	none	NA
2	49_278151_11	49	Aspcos1	Aspergillus	costaricaensis	Nigri	278163	none	11	95612.0	97459.0	+	FAD dependent oxidoreductase	DAO	HMMPfam	none	NA
2	49_278151_11	49	Aspcos1	Aspergillus	costaricaensis	Nigri	291329	NRPS-Like	11	92174.0	95303.0	-	AMP-dependent synthetase and ligase,Condensation domain	AMP-binding,Condensation	HMMPfam	none	NA
2	39_486326_17	39	Aspvad1	Aspergillus	vadensis	Nigri	241767	none	17	1617204.0	1618148.0	+	none	none	none	none	NA
2	39_486326_17	39	Aspvad1	Aspergillus	vadensis	Nigri	442364	none	17	1614947.0	1616520.0	-	Monooxygenase, FAD-binding	FAD_binding_3	HMMPfam	none	NA
2	49_278151_11	49	Aspcos1	Aspergillus	costaricaensis	Nigri	278156	none	11	91034.0	91875.0	+	none	none	none	none	NA
2	39_486326_17	39	Aspvad1	Aspergillus	vadensis	Nigri	403169	none	17	1637173.0	1638918.0	+	Major facilitator superfamily MFS-1	MFS_1	HMMPfam	none	NA
2	39_486326_17	39	Aspvad1	Aspergillus	vadensis	Nigri	478861	none	17	1618613.0	1619328.0	+	none	none	none	none	NA
2	39_486326_17	39	Aspvad1	Aspergillus	vadensis	Nigri	478863	none	17	1621474.0	1623517.0	+	Major facilitator superfamily MFS-1	MFS_1	HMMPfam	none	NA
2	49_278151_11	49	Aspcos1	Aspergillus	costaricaensis	Nigri	161236	none	11	89096.0	90571.0	-	Aminotransferase, class I and II	Aminotran_1_2	HMMPfam	none	NA
2	39_486326_17	39	Aspvad1	Aspergillus	vadensis	Nigri	451592	none	17	1639236.0	1641192.0	-	Fungal specific transcription factor	Fungal_trans	HMMPfam	none	NA
2	39_486326_17	39	Aspvad1	Aspergillus	vadensis	Nigri	423703	PKS	17	1624627.0	1632969.0	-	Beta-ketoacyl synthase, N-terminal,Beta-ketoacyl synthase, C-terminal,Acyl transferase,Methyltransferase type 12,Alcohol dehydrogenase GroES-like,Alcohol dehydrogenase, zinc-binding,Polyketide synthase, KR	ketoacyl-synt,Ketoacyl-synt_C,Acyl_transf_1,Methyltransf_12,ADH_N,ADH_zinc_N,KR	HMMPfam	none	NA
2	39_486326_17	39	Aspvad1	Aspergillus	vadensis	Nigri	423701	none	17	1619830.0	1620991.0	-	Short-chain dehydrogenase/reductase SDR	adh_short	HMMPfam	none	NA
3	5_489668_5	5	Aspbru1	Aspergillus	brunneoviolaceus	Nigri	489664	none	5	5784.0	6639.0	+	Short-chain dehydrogenase/reductase SDR	adh_short	HMMPfam	none	48
3	45_506778_4	45	Aspfij1	Aspergillus	fijiensis	Nigri	506771	none	4	657044.0	658988.0	-	Cytochrome P450	p450	HMMPfam	none	48
3	45_506778_4	45	Aspfij1	Aspergillus	fijiensis	Nigri	426089	none	4	659404.0	660259.0	+	Short-chain dehydrogenase/reductase SDR	adh_short	HMMPfam	none	48
3	45_506778_4	45	Aspfij1	Aspergillus	fijiensis	Nigri	506772	none	4	660858.0	661618.0	-	Glutathione S-transferase, N-terminal,Glutathione S-transferase, C-terminal	Glutathione S-transferase, N-terminal domain,GST_N,Glutathione S-transferase, C-terminal domain,GST_C	HMMPfam	none	48
3	5_489668_5	5	Aspbru1	Aspergillus	brunneoviolaceus	Nigri	489661	none	5	3391.0	5208.0	-	Cytochrome P450	p450	HMMPfam	none	48
3	5_489668_5	5	Aspbru1	Aspergillus	brunneoviolaceus	Nigri	469434	none	5	7242.0	8007.0	-	Glutathione S-transferase, N-terminal,Glutathione S-transferase, C-terminal	Glutathione S-transferase, N-terminal domain,GST_N,Glutathione S-transferase, C-terminal domain,GST_C	HMMPfam	none	48
3	5_489668_5	5	Aspbru1	Aspergillus	brunneoviolaceus	Nigri	489668	NRPS	5	8751.0	13748.0	-	Phosphopantetheine-binding,Condensation domain,AMP-dependent synthetase and ligase,Male sterility, NAD-binding	PP-binding,Condensation,AMP-binding,NAD_binding_4	HMMPfam	none	48
3	45_506778_4	45	Aspfij1	Aspergillus	fijiensis	Nigri	506778	NRPS	4	662279.0	667276.0	-	Phosphopantetheine-binding,Condensation domain,AMP-dependent synthetase and ligase,Male sterility, NAD-binding	PP-binding,Condensation,AMP-binding,NAD_binding_4	HMMPfam	none	48
3	5_489668_5	5	Aspbru1	Aspergillus	brunneoviolaceus	Nigri	401785	none	5	1112.0	2883.0	+	Major facilitator superfamily MFS-1	MFS_1	HMMPfam	none	48
4	11_445576_12	11	Aspeuc1	Aspergillus	eucalypticola	Nigri	378584	none	12	58251.0	59951.0	-	Major facilitator superfamily MFS-1	MFS_1	HMMPfam	none	NA
4	11_445576_12	11	Aspeuc1	Aspergillus	eucalypticola	Nigri	378583	none	12	54283.0	55350.0	+	Alpha/beta hydrolase fold-3	Abhydrolase_3	HMMPfam	none	NA
4	11_445576_12	11	Aspeuc1	Aspergillus	eucalypticola	Nigri	437535	none	12	51722.0	53405.0	+	Cytochrome P450	p450	HMMPfam	none	NA
4	11_445576_12	11	Aspeuc1	Aspergillus	eucalypticola	Nigri	427211	none	12	50202.0	51074.0	+	Short-chain dehydrogenase/reductase SDR	adh_short	HMMPfam	none	NA
4	11_445576_12	11	Aspeuc1	Aspergillus	eucalypticola	Nigri	445588	none	12	47818.0	49701.0	-	none	none	none	none	NA
4	11_445576_12	11	Aspeuc1	Aspergillus	eucalypticola	Nigri	427209	none	12	45084.0	47061.0	+	none	none	none	none	NA
4	11_445576_12	11	Aspeuc1	Aspergillus	eucalypticola	Nigri	378582	none	12	44639.0	44972.0	+	Fungal transcriptional regulatory protein, N-terminal	Zn_clus	HMMPfam	none	NA
4	11_445576_12	11	Aspeuc1	Aspergillus	eucalypticola	Nigri	417317	none	12	42837.0	43798.0	-	Short-chain dehydrogenase/reductase SDR	adh_short	HMMPfam	none	NA
4	11_445576_12	11	Aspeuc1	Aspergillus	eucalypticola	Nigri	427207	none	12	38255.0	40427.0	-	none	none	none	none	NA
4	11_445576_12	11	Aspeuc1	Aspergillus	eucalypticola	Nigri	398962	none	12	36415.0	37650.0	+	NADH:flavin oxidoreductase/NADH oxidase, N-terminal	Oxidored_FMN	HMMPfam	none	NA
4	11_445576_12	11	Aspeuc1	Aspergillus	eucalypticola	Nigri	378581	none	12	35021.0	36044.0	-	Short-chain dehydrogenase/reductase SDR	adh_short	HMMPfam	none	NA
4	11_445576_12	11	Aspeuc1	Aspergillus	eucalypticola	Nigri	445576	NRPS-Like	12	30643.0	34034.0	+	AMP-dependent synthetase and ligase,Male sterility, NAD-binding	AMP-binding,NAD_binding_4	HMMPfam	none	NA
4	17_370420_12	17	Asphom1	Aspergillus	homomorphus	Nigri	415076	none	12	284441.0	285174.0	-	GNAT domain,GCN5-related N-acetyltransferase	GNAT acetyltransferase 2,Acetyltransferase (GNAT) domain,Acetyltransf_1	HMMPfam	none	NA
4	17_370420_12	17	Asphom1	Aspergillus	homomorphus	Nigri	96692	none	12	282224.0	283702.0	+	Fungal transcriptional regulatory protein, N-terminal	Zn_clus	HMMPfam	none	NA
4	17_370420_12	17	Asphom1	Aspergillus	homomorphus	Nigri	406149	none	12	280100.0	281341.0	-	Mg2+ transporter protein, CorA-like	CorA	HMMPfam	none	NA
4	17_370420_12	17	Asphom1	Aspergillus	homomorphus	Nigri	346904	none	12	277757.0	279717.0	+	Fungal transcriptional regulatory protein, N-terminal,Fungal specific transcription factor	Zn_clus,Fungal_trans	HMMPfam	none	NA
4	17_370420_12	17	Asphom1	Aspergillus	homomorphus	Nigri	435184	none	12	275144.0	276948.0	-	Major facilitator superfamily MFS-1	MFS_1	HMMPfam	none	NA
4	17_370420_12	17	Asphom1	Aspergillus	homomorphus	Nigri	406146	none	12	273440.0	274592.0	+	O-methyltransferase, family 2	Methyltransf_2	HMMPfam	none	NA
4	17_370420_12	17	Asphom1	Aspergillus	homomorphus	Nigri	415070	none	12	271915.0	272718.0	+	Peptidase S15/CocE/NonD, C-terminal	PepX_C	HMMPfam	none	NA
4	17_370420_12	17	Asphom1	Aspergillus	homomorphus	Nigri	406145	none	12	268815.0	269870.0	+	Alcohol dehydrogenase GroES-like,Alcohol dehydrogenase, zinc-binding	ADH_N,ADH_zinc_N	HMMPfam	none	NA
4	17_370420_12	17	Asphom1	Aspergillus	homomorphus	Nigri	370420	HYBRID	12	255789.0	268201.0	-	Beta-ketoacyl synthase, N-terminal,Beta-ketoacyl synthase, C-terminal,Acyl transferase,Methyltransferase type 12,Polyketide synthase, KR,Phosphopantetheine-binding,Condensation domain,AMP-dependent synthetase and ligase,Male sterility, NAD-binding	ketoacyl-synt,Ketoacyl-synt_C,Acyl_transf_1,Methyltransf_12,KR,PP-binding,Condensation,AMP-binding,NAD_binding_4	HMMPfam	none	NA
4	17_370420_12	17	Asphom1	Aspergillus	homomorphus	Nigri	478507	none	12	253126.0	254659.0	-	none	none	none	none	NA
4	17_370420_12	17	Asphom1	Aspergillus	homomorphus	Nigri	425478	none	12	250806.0	252840.0	+	none	none	none	none	NA
4	17_370420_12	17	Asphom1	Aspergillus	homomorphus	Nigri	346894	none	12	247525.0	248918.0	-	Major facilitator superfamily MFS-1	MFS_1	HMMPfam	none	NA
5	2_451210_8	2	Aspacu1	Aspergillus	aculeatinus	Nigri	428737	none	8	316048.0	316887.0	+	none	none	none	none	NA
5	2_451210_8	2	Aspacu1	Aspergillus	aculeatinus	Nigri	451212	NRPS	8	304613.0	315658.0	+	Condensation domain,AMP-dependent synthetase and ligase,Phosphopantetheine-binding	Condensation,AMP-binding,PP-binding	HMMPfam	none	NA
5	2_451210_8	2	Aspacu1	Aspergillus	aculeatinus	Nigri	451210	NRPS	8	296675.0	303457.0	+	Phosphopantetheine-binding,Condensation domain,AMP-dependent synthetase and ligase	PP-binding,Condensation,AMP-binding	HMMPfam	none	NA
5	21_2697_12	21	Aspnid1	Aspergillus	nidulans	Nidulantes	2706	none	12	4015770.0	4016851.0	+	none	none	none	none	NA
5	21_2697_12	21	Aspnid1	Aspergillus	nidulans	Nidulantes	2705	none	12	4011014.0	4012845.0	-	FAD-dependent pyridine nucleotide-disulphide oxidoreductase,Pyridine nucleotide-disulphide oxidoreductase, NAD-binding region	Pyr_redox_2,Pyr_redox	HMMPfam	none	NA
5	21_2697_12	21	Aspnid1	Aspergillus	nidulans	Nidulantes	2704	none	12	4005968.0	4009117.0	-	none	none	none	none	NA
5	21_2697_12	21	Aspnid1	Aspergillus	nidulans	Nidulantes	2703	none	12	4003673.0	4005548.0	+	AMP-dependent synthetase and ligase	AMP-binding	HMMPfam	none	NA
5	21_2697_12	21	Aspnid1	Aspergillus	nidulans	Nidulantes	2702	none	12	4001267.0	4003033.0	-	Major facilitator superfamily MFS-1	MFS_1	HMMPfam	none	NA
5	21_2697_12	21	Aspnid1	Aspergillus	nidulans	Nidulantes	2701	none	12	4000031.0	4000891.0	-	Zinc finger, C2H2-type	zf-C2H2	HMMPfam	none	NA
5	21_2697_12	21	Aspnid1	Aspergillus	nidulans	Nidulantes	2700	none	12	3998705.0	3999413.0	-	20S proteasome, A and B subunits	Proteasome	HMMPfam	none	NA
5	21_2697_12	21	Aspnid1	Aspergillus	nidulans	Nidulantes	2699	none	12	3996449.0	3997398.0	-	Protein of unknown function DUF341	FSH1	HMMPfam	none	NA
5	21_2697_12	21	Aspnid1	Aspergillus	nidulans	Nidulantes	2698	NRPS-Like	12	3991243.0	3995742.0	+	Condensation domain,AMP-dependent synthetase and ligase,Phosphopantetheine-binding,Male sterility, NAD-binding	Condensation,AMP-binding,PP-binding,NAD_binding_4	HMMPfam	Fellutamide B biosynthetic gene cluster	NA
5	21_2697_12	21	Aspnid1	Aspergillus	nidulans	Nidulantes	2697	NRPS	12	3983381.0	3990409.0	-	Phosphopantetheine-binding,Condensation domain,AMP-dependent synthetase and ligase	PP-binding,Condensation,AMP-binding	HMMPfam	none	NA
5	219_435309_20	219	Aspind1	Aspergillus	indologenus	Nigri	472949	none	20	264045.0	267127.0	+	Aconitase/3-isopropylmalate dehydratase large subunit, alpha/beta/alpha,Aconitase A/isopropylmalate dehydratase small subunit, swivel	Aconitase,Aconitase_C	HMMPfam	none	NA
5	219_435309_20	219	Aspind1	Aspergillus	indologenus	Nigri	472945	none	20	262270.0	263683.0	+	Isocitrate/isopropylmalate dehydrogenase	Iso_dh	HMMPfam	none	NA
5	219_435309_20	219	Aspind1	Aspergillus	indologenus	Nigri	486053	none	20	259651.0	261609.0	-	Pyruvate carboxyltransferase	HMGL-like	HMMPfam	none	NA
5	219_435309_20	219	Aspind1	Aspergillus	indologenus	Nigri	154629	none	20	258207.0	259342.0	+	Oxoglutarate/iron-dependent dioxygenase,2OG-Fe(II) oxygenase	2OG-Fe(II) oxygenase superfamily,2OG-FeII_Oxy	HMMPfam	none	NA
5	3_42025_14	3	Aspac1	Aspergillus	aculeatus	Nigri	42027	none	14	1884114.0	1885862.0	+	Cytochrome P450	p450	HMMPfam	none	NA
5	3_42025_14	3	Aspac1	Aspergillus	aculeatus	Nigri	77432	none	14	1882421.0	1883595.0	+	Oxoglutarate/iron-dependent dioxygenase,2OG-Fe(II) oxygenase	2OG-Fe(II) oxygenase superfamily,2OG-FeII_Oxy	HMMPfam	none	NA
5	2_451210_8	2	Aspacu1	Aspergillus	aculeatinus	Nigri	451236	none	8	328971.0	334303.0	+	ABC transporter-like,ABC transporter, transmembrane region	ABC_tran,ABC_membrane	HMMPfam	none	NA
5	2_451210_8	2	Aspacu1	Aspergillus	aculeatinus	Nigri	349566	none	8	327342.0	328497.0	-	Oxoglutarate/iron-dependent dioxygenase,2OG-Fe(II) oxygenase	2OG-Fe(II) oxygenase superfamily,2OG-FeII_Oxy	HMMPfam	none	NA
5	2_451210_8	2	Aspacu1	Aspergillus	aculeatinus	Nigri	451227	none	8	324411.0	326713.0	+	none	none	none	none	NA
5	2_451210_8	2	Aspacu1	Aspergillus	aculeatinus	Nigri	471350	none	8	317741.0	319488.0	+	Cytochrome P450	p450	HMMPfam	none	NA
5	2_451210_8	2	Aspacu1	Aspergillus	aculeatinus	Nigri	411352	none	8	320163.0	321997.0	-	AMP-dependent synthetase and ligase	AMP-binding	HMMPfam	none	NA
5	21_2697_12	21	Aspnid1	Aspergillus	nidulans	Nidulantes	2696	none	12	3981632.0	3983256.0	+	Cytochrome P450	p450	HMMPfam	none	NA
5	21_2697_12	21	Aspnid1	Aspergillus	nidulans	Nidulantes	2695	none	12	3976946.0	3979938.0	+	General substrate transporter	Sugar_tr	HMMPfam	none	NA
5	219_435309_20	219	Aspind1	Aspergillus	indologenus	Nigri	472982	none	20	308965.0	314264.0	+	ABC transporter, transmembrane region,ABC transporter-like	ABC_membrane,ABC_tran	HMMPfam	none	NA
5	219_435309_20	219	Aspind1	Aspergillus	indologenus	Nigri	445578	none	20	307328.0	308479.0	-	Oxoglutarate/iron-dependent dioxygenase,2OG-Fe(II) oxygenase	2OG-Fe(II) oxygenase superfamily,2OG-FeII_Oxy	HMMPfam	none	NA
5	219_435309_20	219	Aspind1	Aspergillus	indologenus	Nigri	445577	none	20	304428.0	306693.0	+	none	none	none	none	NA
5	219_435309_20	219	Aspind1	Aspergillus	indologenus	Nigri	341337	none	20	300133.0	302140.0	-	AMP-dependent synthetase and ligase	AMP-binding	HMMPfam	none	NA
5	219_435309_20	219	Aspind1	Aspergillus	indologenus	Nigri	414716	none	20	297726.0	299483.0	+	Cytochrome P450	p450	HMMPfam	none	NA
5	219_435309_20	219	Aspind1	Aspergillus	indologenus	Nigri	445574	none	20	296052.0	297212.0	+	Oxoglutarate/iron-dependent dioxygenase,2OG-Fe(II) oxygenase	2OG-Fe(II) oxygenase superfamily,2OG-FeII_Oxy	HMMPfam	none	NA
5	219_435309_20	219	Aspind1	Aspergillus	indologenus	Nigri	301112	NRPS	20	284851.0	294582.0	+	Condensation domain,AMP-dependent synthetase and ligase,Phosphopantetheine-binding	Condensation,AMP-binding,PP-binding	HMMPfam	none	NA
5	219_435309_20	219	Aspind1	Aspergillus	indologenus	Nigri	341291	none	20	282112.0	282690.0	+	AMP-dependent synthetase and ligase	AMP-binding	HMMPfam	none	NA
5	219_435309_20	219	Aspind1	Aspergillus	indologenus	Nigri	301657	none	20	280615.0	280935.0	+	Condensation domain	Condensation	HMMPfam	none	NA
5	219_435309_20	219	Aspind1	Aspergillus	indologenus	Nigri	341352	NRPS-Like	20	278194.0	280497.0	+	AMP-dependent synthetase and ligase,Phosphopantetheine-binding	AMP-binding,PP-binding	HMMPfam	none	NA
5	219_435309_20	219	Aspind1	Aspergillus	indologenus	Nigri	341500	none	20	276937.0	277710.0	+	Phosphopantetheine-binding,Condensation domain	PP-binding,Condensation	HMMPfam	none	NA
5	219_435309_20	219	Aspind1	Aspergillus	indologenus	Nigri	341318	none	20	276280.0	276855.0	+	AMP-dependent synthetase and ligase	AMP-binding	HMMPfam	none	NA
5	219_435309_20	219	Aspind1	Aspergillus	indologenus	Nigri	435309	NRPS	20	273577.0	276257.0	+	Phosphopantetheine-binding,Condensation domain,AMP-dependent synthetase and ligase	PP-binding,Condensation,AMP-binding	HMMPfam	none	NA
5	219_435309_20	219	Aspind1	Aspergillus	indologenus	Nigri	472963	none	20	270486.0	272288.0	-	Cytochrome P450	p450	HMMPfam	none	NA
5	219_435309_20	219	Aspind1	Aspergillus	indologenus	Nigri	313612	none	20	269288.0	270203.0	+	RTA1 like protein	RTA1	HMMPfam	none	NA
5	219_435309_20	219	Aspind1	Aspergillus	indologenus	Nigri	445570	none	20	267467.0	267865.0	-	none	none	none	none	NA
5	3_42025_14	3	Aspac1	Aspergillus	aculeatus	Nigri	59413	none	14	1893713.0	1894873.0	-	Oxoglutarate/iron-dependent dioxygenase,2OG-Fe(II) oxygenase	2OG-Fe(II) oxygenase superfamily,2OG-FeII_Oxy	HMMPfam	none	NA
5	3_42025_14	3	Aspac1	Aspergillus	aculeatus	Nigri	42029	none	14	1890798.0	1893088.0	+	none	none	none	none	NA
5	3_42025_14	3	Aspac1	Aspergillus	aculeatus	Nigri	42028	none	14	1886553.0	1888565.0	-	AMP-dependent synthetase and ligase	AMP-binding	HMMPfam	none	NA
5	3_42025_14	3	Aspac1	Aspergillus	aculeatus	Nigri	4483	none	14	1856873.0	1858613.0	-	Cytochrome P450	p450	HMMPfam	none	NA
5	3_42025_14	3	Aspac1	Aspergillus	aculeatus	Nigri	42025	NRPS	14	1859951.0	1882030.0	+	AMP-dependent synthetase and ligase,Phosphopantetheine-binding,Condensation domain	AMP-binding,PP-binding,Condensation	HMMPfam	Aculeacin A biosynthetic gene cluster	NA
5	3_42025_14	3	Aspac1	Aspergillus	aculeatus	Nigri	77431	none	14	1855688.0	1856705.0	+	RTA1 like protein	RTA1	HMMPfam	none	NA
5	3_42025_14	3	Aspac1	Aspergillus	aculeatus	Nigri	42022	none	14	1853742.0	1854287.0	-	none	none	none	none	NA
5	3_42025_14	3	Aspac1	Aspergillus	aculeatus	Nigri	2707	none	14	1850997.0	1853456.0	+	Aconitase/3-isopropylmalate dehydratase large subunit, alpha/beta/alpha,Aconitase A/isopropylmalate dehydratase small subunit, swivel	Aconitase,Aconitase_C	HMMPfam	none	NA
5	3_42025_14	3	Aspac1	Aspergillus	aculeatus	Nigri	51504	none	14	1848716.0	1850129.0	+	Isocitrate/isopropylmalate dehydrogenase	Iso_dh	HMMPfam	none	NA
5	3_42025_14	3	Aspac1	Aspergillus	aculeatus	Nigri	26446	none	14	1846238.0	1848027.0	-	Pyruvate carboxyltransferase	HMGL-like	HMMPfam	none	NA
5	38_413327_17	38	Aspuva1	Aspergillus	uvarum	Nigri	308430	none	17	321485.0	322648.0	-	Oxoglutarate/iron-dependent dioxygenase,2OG-Fe(II) oxygenase	2OG-Fe(II) oxygenase superfamily,2OG-FeII_Oxy	HMMPfam	none	NA
5	38_413327_17	38	Aspuva1	Aspergillus	uvarum	Nigri	391503	none	17	318612.0	320877.0	+	none	none	none	none	NA
5	38_413327_17	38	Aspuva1	Aspergillus	uvarum	Nigri	353631	none	17	317165.0	317458.0	-	none	none	none	none	NA
5	38_413327_17	38	Aspuva1	Aspergillus	uvarum	Nigri	382886	none	17	314315.0	316150.0	-	AMP-dependent synthetase and ligase	AMP-binding	HMMPfam	none	NA
5	38_413327_17	38	Aspuva1	Aspergillus	uvarum	Nigri	333668	none	17	312118.0	313667.0	+	Cytochrome P450	p450	HMMPfam	none	NA
5	38_413327_17	38	Aspuva1	Aspergillus	uvarum	Nigri	431596	none	17	310239.0	311405.0	+	Oxoglutarate/iron-dependent dioxygenase,2OG-Fe(II) oxygenase	2OG-Fe(II) oxygenase superfamily,2OG-FeII_Oxy	HMMPfam	none	NA
5	38_413327_17	38	Aspuva1	Aspergillus	uvarum	Nigri	308423	NRPS	17	298812.0	309854.0	+	Condensation domain,AMP-dependent synthetase and ligase,Phosphopantetheine-binding	Condensation,AMP-binding,PP-binding	HMMPfam	none	NA
5	38_413327_17	38	Aspuva1	Aspergillus	uvarum	Nigri	413330	NRPS	17	290907.0	297647.0	+	Phosphopantetheine-binding,Condensation domain,AMP-dependent synthetase and ligase	PP-binding,Condensation,AMP-binding	HMMPfam	none	NA
5	38_413327_17	38	Aspuva1	Aspergillus	uvarum	Nigri	413327	NRPS	17	287766.0	290446.0	+	Phosphopantetheine-binding,Condensation domain,AMP-dependent synthetase and ligase	PP-binding,Condensation,AMP-binding	HMMPfam	none	NA
5	3_42025_14	3	Aspac1	Aspergillus	aculeatus	Nigri	25680	none	14	1895323.0	1900629.0	+	ABC transporter, transmembrane region,ABC transporter-like	ABC_membrane,ABC_tran	HMMPfam	none	NA
5	45_343478_8	45	Aspfij1	Aspergillus	fijiensis	Nigri	507902	none	8	418939.0	421247.0	+	none	none	none	none	NA
5	45_343478_8	45	Aspfij1	Aspergillus	fijiensis	Nigri	340398	none	8	414701.0	416543.0	-	AMP-dependent synthetase and ligase	AMP-binding	HMMPfam	none	NA
5	45_343478_8	45	Aspfij1	Aspergillus	fijiensis	Nigri	495586	none	8	412274.0	414020.0	+	Cytochrome P450	p450	HMMPfam	none	NA
5	3_42025_14	3	Aspac1	Aspergillus	aculeatus	Nigri	42018	none	14	1844623.0	1845763.0	+	Oxoglutarate/iron-dependent dioxygenase,2OG-Fe(II) oxygenase	2OG-Fe(II) oxygenase superfamily,2OG-FeII_Oxy	HMMPfam	none	NA
5	38_413327_17	38	Aspuva1	Aspergillus	uvarum	Nigri	353629	none	17	281839.0	282084.0	-	none	none	none	none	NA
5	38_413327_17	38	Aspuva1	Aspergillus	uvarum	Nigri	308416	none	17	278791.0	281373.0	+	Aconitase/3-isopropylmalate dehydratase large subunit, alpha/beta/alpha,Aconitase A/isopropylmalate dehydratase small subunit, swivel	Aconitase,Aconitase_C	HMMPfam	none	NA
5	38_413327_17	38	Aspuva1	Aspergillus	uvarum	Nigri	431590	none	17	276513.0	277926.0	+	Isocitrate/isopropylmalate dehydrogenase	Iso_dh	HMMPfam	none	NA
5	45_343478_8	45	Aspfij1	Aspergillus	fijiensis	Nigri	507908	none	8	423519.0	428831.0	+	ABC transporter-like,ABC transporter, transmembrane region	ABC_tran,ABC_membrane	HMMPfam	none	NA
5	45_343478_8	45	Aspfij1	Aspergillus	fijiensis	Nigri	527181	none	8	421873.0	423042.0	-	Oxoglutarate/iron-dependent dioxygenase,2OG-Fe(II) oxygenase	2OG-Fe(II) oxygenase superfamily,2OG-FeII_Oxy	HMMPfam	none	NA
5	38_413327_17	38	Aspuva1	Aspergillus	uvarum	Nigri	364075	none	17	323136.0	328425.0	+	ABC transporter-like,ABC transporter, transmembrane region	ABC_tran,ABC_membrane	HMMPfam	none	NA
5	38_413327_17	38	Aspuva1	Aspergillus	uvarum	Nigri	333664	none	17	284670.0	286476.0	-	Cytochrome P450	p450	HMMPfam	none	NA
5	38_413327_17	38	Aspuva1	Aspergillus	uvarum	Nigri	391497	none	17	283488.0	284511.0	+	RTA1 like protein	RTA1	HMMPfam	none	NA
5	38_413327_17	38	Aspuva1	Aspergillus	uvarum	Nigri	308410	none	17	274345.0	275837.0	-	Pyruvate carboxyltransferase	HMGL-like	HMMPfam	none	NA
5	38_413327_17	38	Aspuva1	Aspergillus	uvarum	Nigri	60773	none	17	272443.0	273578.0	+	Oxoglutarate/iron-dependent dioxygenase,2OG-Fe(II) oxygenase	2OG-Fe(II) oxygenase superfamily,2OG-FeII_Oxy	HMMPfam	none	NA
5	45_343478_8	45	Aspfij1	Aspergillus	fijiensis	Nigri	485581	none	8	410577.0	411756.0	+	Oxoglutarate/iron-dependent dioxygenase,2OG-Fe(II) oxygenase	2OG-Fe(II) oxygenase superfamily,2OG-FeII_Oxy	HMMPfam	none	NA
5	45_343478_8	45	Aspfij1	Aspergillus	fijiensis	Nigri	507887	NRPS	8	399097.0	410187.0	+	Condensation domain,AMP-dependent synthetase and ligase,Phosphopantetheine-binding	Condensation,AMP-binding,PP-binding	HMMPfam	none	NA
5	45_343478_8	45	Aspfij1	Aspergillus	fijiensis	Nigri	343478	NRPS	8	391261.0	397974.0	+	Phosphopantetheine-binding,Condensation domain,AMP-dependent synthetase and ligase	PP-binding,Condensation,AMP-binding	HMMPfam	none	NA
5	41_364118_9	41	Aspvio1	Aspergillus	violaceofuscus	Nigri	463142	none	9	179323.0	181582.0	-	none	none	none	none	NA
5	41_364118_9	41	Aspvio1	Aspergillus	violaceofuscus	Nigri	364118	NRPS	9	190285.0	204405.0	-	AMP-dependent synthetase and ligase,Phosphopantetheine-binding,Condensation domain	AMP-binding,PP-binding,Condensation	HMMPfam	none	NA
5	41_364118_9	41	Aspvio1	Aspergillus	violaceofuscus	Nigri	444617	none	9	188731.0	189906.0	-	Oxoglutarate/iron-dependent dioxygenase,2OG-Fe(II) oxygenase	2OG-Fe(II) oxygenase superfamily,2OG-FeII_Oxy	HMMPfam	none	NA
5	41_364118_9	41	Aspvio1	Aspergillus	violaceofuscus	Nigri	337521	none	9	171750.0	177048.0	-	ABC transporter-like,ABC transporter, transmembrane region	ABC_tran,ABC_membrane	HMMPfam	none	NA
5	41_364118_9	41	Aspvio1	Aspergillus	violaceofuscus	Nigri	423917	none	9	183834.0	185846.0	+	AMP-dependent synthetase and ligase	AMP-binding	HMMPfam	none	NA
5	41_364118_9	41	Aspvio1	Aspergillus	violaceofuscus	Nigri	483186	none	9	177519.0	178690.0	+	Oxoglutarate/iron-dependent dioxygenase,2OG-Fe(II) oxygenase	2OG-Fe(II) oxygenase superfamily,2OG-FeII_Oxy	HMMPfam	none	NA
5	47_311781_8	47	Aspjap1	Aspergillus	japonicus	Nigri	429305	none	8	275221.0	276980.0	+	Cytochrome P450	p450	HMMPfam	none	NA
5	47_311781_8	47	Aspjap1	Aspergillus	japonicus	Nigri	337839	NRPS	8	262173.0	272498.0	+	Condensation domain,AMP-dependent synthetase and ligase,Phosphopantetheine-binding	Condensation,AMP-binding,PP-binding	HMMPfam	none	NA
5	47_311781_8	47	Aspjap1	Aspergillus	japonicus	Nigri	311781	NRPS	8	257691.0	260807.0	+	Phosphopantetheine-binding,Condensation domain,AMP-dependent synthetase and ligase	PP-binding,Condensation,AMP-binding	HMMPfam	none	NA
5	41_364118_9	41	Aspvio1	Aspergillus	violaceofuscus	Nigri	298343	NRPS	9	206653.0	209157.0	-	Phosphopantetheine-binding,Condensation domain,AMP-dependent synthetase and ligase	PP-binding,Condensation,AMP-binding	HMMPfam	none	NA
5	41_364118_9	41	Aspvio1	Aspergillus	violaceofuscus	Nigri	434460	none	9	186514.0	188273.0	-	Cytochrome P450	p450	HMMPfam	none	NA
5	41_364118_9	41	Aspvio1	Aspergillus	violaceofuscus	Nigri	337655	none	9	205000.0	205560.0	-	Condensation domain	Condensation	HMMPfam	none	NA
5	5_494945_7	5	Aspbru1	Aspergillus	brunneoviolaceus	Nigri	387892	none	7	24992.0	26147.0	+	Oxoglutarate/iron-dependent dioxygenase,2OG-Fe(II) oxygenase	2OG-Fe(II) oxygenase superfamily,2OG-FeII_Oxy	HMMPfam	none	NA
5	47_311781_8	47	Aspjap1	Aspergillus	japonicus	Nigri	361264	none	8	286444.0	291742.0	+	ABC transporter-like,ABC transporter, transmembrane region	ABC_tran,ABC_membrane	HMMPfam	none	NA
5	47_311781_8	47	Aspjap1	Aspergillus	japonicus	Nigri	388873	none	8	284802.0	285973.0	-	Oxoglutarate/iron-dependent dioxygenase,2OG-Fe(II) oxygenase	2OG-Fe(II) oxygenase superfamily,2OG-FeII_Oxy	HMMPfam	none	NA
5	47_311781_8	47	Aspjap1	Aspergillus	japonicus	Nigri	429316	none	8	281910.0	284169.0	+	none	none	none	none	NA
5	47_311781_8	47	Aspjap1	Aspergillus	japonicus	Nigri	429313	none	8	277647.0	279658.0	-	AMP-dependent synthetase and ligase	AMP-binding	HMMPfam	none	NA
5	47_311781_8	47	Aspjap1	Aspergillus	japonicus	Nigri	409451	none	8	273588.0	274763.0	+	Oxoglutarate/iron-dependent dioxygenase,2OG-Fe(II) oxygenase	2OG-Fe(II) oxygenase superfamily,2OG-FeII_Oxy	HMMPfam	none	NA
5	5_494945_7	5	Aspbru1	Aspergillus	brunneoviolaceus	Nigri	494934	none	7	26772.0	29059.0	-	none	none	none	none	NA
5	5_494945_7	5	Aspbru1	Aspergillus	brunneoviolaceus	Nigri	387896	none	7	31466.0	33292.0	+	AMP-dependent synthetase and ligase	AMP-binding	HMMPfam	none	NA
5	5_494945_7	5	Aspbru1	Aspergillus	brunneoviolaceus	Nigri	387899	none	7	36237.0	37406.0	-	Oxoglutarate/iron-dependent dioxygenase,2OG-Fe(II) oxygenase	2OG-Fe(II) oxygenase superfamily,2OG-FeII_Oxy	HMMPfam	none	NA
5	5_494945_7	5	Aspbru1	Aspergillus	brunneoviolaceus	Nigri	494939	none	7	33973.0	35416.0	-	Cytochrome P450	p450	HMMPfam	none	NA
5	5_494945_7	5	Aspbru1	Aspergillus	brunneoviolaceus	Nigri	494945	NRPS	7	37797.0	48893.0	-	Condensation domain,AMP-dependent synthetase and ligase,Phosphopantetheine-binding	Condensation,AMP-binding,PP-binding	HMMPfam	none	NA
5	5_494945_7	5	Aspbru1	Aspergillus	brunneoviolaceus	Nigri	328346	NRPS	7	50016.0	56729.0	-	Phosphopantetheine-binding,Condensation domain,AMP-dependent synthetase and ligase	PP-binding,Condensation,AMP-binding	HMMPfam	none	NA
6	12_33672_1	12	Aspfl1	Aspergillus	flavus	Flavi	33672	NRPS	1	815096.0	838441.0	+	AMP-dependent synthetase and ligase,Phosphopantetheine-binding,Condensation domain,Methyltransferase type 12,Alpha/beta hydrolase fold-1	AMP-binding,PP-binding,Condensation,Methyltransf_12,Alpha/beta hydrolase family,Abhydrolase_1	HMMPfam	none	NA
6	219_450231_3	219	Aspind1	Aspergillus	indologenus	Nigri	353427	none	3	82736.0	83785.0	+	O-methyltransferase, family 2	Methyltransf_2	HMMPfam	none	NA
6	219_450231_3	219	Aspind1	Aspergillus	indologenus	Nigri	429289	none	3	80283.0	80966.0	+	none	none	none	none	NA
6	219_450231_3	219	Aspind1	Aspergillus	indologenus	Nigri	450231	NRPS	3	56331.0	79697.0	-	Condensation domain,AMP-dependent synthetase and ligase,Phosphopantetheine-binding,Thioesterase	Condensation,AMP-binding,PP-binding,Thioesterase	HMMPfam	none	NA
6	2_443539_12	2	Aspacu1	Aspergillus	aculeatinus	Nigri	423872	none	12	41428.0	44521.0	-	Amidohydrolase 1,Peptidase S8 and S53, subtilisin, kexin, sedolisin	Amidohydro_1,Peptidase_S8	HMMPfam	none	NA
6	2_443539_12	2	Aspacu1	Aspergillus	aculeatinus	Nigri	296536	none	12	38211.0	39767.0	+	none	none	none	none	NA
6	2_443539_12	2	Aspacu1	Aspergillus	aculeatinus	Nigri	395871	none	12	36526.0	37518.0	-	Haloacid dehalogenase-like hydrolase	Hydrolase	HMMPfam	none	NA
6	2_443539_12	2	Aspacu1	Aspergillus	aculeatinus	Nigri	335226	none	12	35356.0	35669.0	-	none	none	none	none	NA
6	2_443539_12	2	Aspacu1	Aspergillus	aculeatinus	Nigri	335099	none	12	33434.0	34428.0	-	Short-chain dehydrogenase/reductase SDR	adh_short	HMMPfam	none	NA
6	2_443539_12	2	Aspacu1	Aspergillus	aculeatinus	Nigri	463283	none	12	31197.0	32048.0	-	Major facilitator superfamily MFS-1	MFS_1	HMMPfam	none	NA
6	2_443539_12	2	Aspacu1	Aspergillus	aculeatinus	Nigri	395869	none	12	29577.0	29840.0	+	none	none	none	none	NA
6	2_443539_12	2	Aspacu1	Aspergillus	aculeatinus	Nigri	384560	none	12	26312.0	28290.0	-	Fungal specific transcription factor	Fungal_trans	HMMPfam	none	NA
6	2_443539_12	2	Aspacu1	Aspergillus	aculeatinus	Nigri	432372	none	12	57146.0	58645.0	+	O-methyltransferase, family 2	Methyltransf_2	HMMPfam	none	NA
6	2_443539_12	2	Aspacu1	Aspergillus	aculeatinus	Nigri	475440	none	12	54339.0	55531.0	-	none	none	none	none	NA
6	2_443539_12	2	Aspacu1	Aspergillus	aculeatinus	Nigri	443539	PKS	12	46611.0	52836.0	+	Beta-ketoacyl synthase, N-terminal,Beta-ketoacyl synthase, C-terminal,Acyl transferase,Phosphopantetheine-binding,Thioesterase	ketoacyl-synt,Ketoacyl-synt_C,Acyl_transf_1,PP-binding,Thioesterase	HMMPfam	none	NA
6	2_443539_12	2	Aspacu1	Aspergillus	aculeatinus	Nigri	443538	none	12	44830.0	45720.0	-	none	none	none	none	NA
6	41_460572_11	41	Aspvio1	Aspergillus	violaceofuscus	Nigri	361588	none	11	276468.0	277449.0	+	Short-chain dehydrogenase/reductase SDR	adh_short	HMMPfam	none	NA
6	41_460572_11	41	Aspvio1	Aspergillus	violaceofuscus	Nigri	403294	none	11	273471.0	274460.0	+	Haloacid dehalogenase-like hydrolase	Hydrolase	HMMPfam	none	NA
6	41_460572_11	41	Aspvio1	Aspergillus	violaceofuscus	Nigri	161711	none	11	271211.0	272851.0	-	none	none	none	none	NA
6	41_460572_11	41	Aspvio1	Aspergillus	violaceofuscus	Nigri	161684	none	11	267695.0	269824.0	-	Heterokaryon incompatibility	HET	HMMPfam	none	NA
6	41_460572_11	41	Aspvio1	Aspergillus	violaceofuscus	Nigri	482359	none	11	265723.0	267211.0	-	none	none	none	none	NA
6	41_460572_11	41	Aspvio1	Aspergillus	violaceofuscus	Nigri	460572	NRPS	11	241246.0	264612.0	+	AMP-dependent synthetase and ligase,Phosphopantetheine-binding,Condensation domain,Thioesterase	AMP-binding,PP-binding,Condensation,Thioesterase	HMMPfam	none	NA
6	41_460572_11	41	Aspvio1	Aspergillus	violaceofuscus	Nigri	482357	none	11	240026.0	240704.0	-	none	none	none	none	NA
6	41_460572_11	41	Aspvio1	Aspergillus	violaceofuscus	Nigri	460565	none	11	237222.0	238270.0	-	O-methyltransferase, family 2	Methyltransf_2	HMMPfam	none	NA
6	38_414091_15	38	Aspuva1	Aspergillus	uvarum	Nigri	391798	none	15	80127.0	81630.0	+	O-methyltransferase, family 2	Methyltransf_2	HMMPfam	none	NA
6	47_429696_12	47	Aspjap1	Aspergillus	japonicus	Nigri	389034	none	12	37409.0	39049.0	+	none	none	none	none	NA
6	38_414091_15	38	Aspuva1	Aspergillus	uvarum	Nigri	401721	none	15	77021.0	78211.0	-	none	none	none	none	NA
6	38_414091_15	38	Aspuva1	Aspergillus	uvarum	Nigri	401720	none	15	76171.0	76562.0	+	none	none	none	none	NA
6	38_414091_15	38	Aspuva1	Aspergillus	uvarum	Nigri	383145	none	15	73769.0	74817.0	+	O-methyltransferase, family 2	Methyltransf_2	HMMPfam	none	NA
6	38_414091_15	38	Aspuva1	Aspergillus	uvarum	Nigri	353947	none	15	71323.0	71996.0	+	none	none	none	none	NA
6	38_414091_15	38	Aspuva1	Aspergillus	uvarum	Nigri	414091	NRPS	15	47384.0	70771.0	-	AMP-dependent synthetase and ligase,Phosphopantetheine-binding,Condensation domain,Thioesterase	AMP-binding,PP-binding,Condensation,Thioesterase	HMMPfam	none	NA
6	38_414091_15	38	Aspuva1	Aspergillus	uvarum	Nigri	414084	none	15	44156.0	45971.0	+	Carboxylesterase, type B	COesterase	HMMPfam	none	NA
6	38_414091_15	38	Aspuva1	Aspergillus	uvarum	Nigri	67210	none	15	47063.0	47305.0	+	none	none	none	none	NA
6	38_414091_15	38	Aspuva1	Aspergillus	uvarum	Nigri	282380	none	15	41763.0	42809.0	-	NAD-dependent epimerase/dehydratase	Epimerase	HMMPfam	none	NA
6	38_414091_15	38	Aspuva1	Aspergillus	uvarum	Nigri	431920	none	15	39764.0	40882.0	+	NAD-dependent epimerase/dehydratase	Epimerase	HMMPfam	none	NA
6	38_414091_15	38	Aspuva1	Aspergillus	uvarum	Nigri	353943	none	15	38154.0	39234.0	-	Aldo/keto reductase	Aldo_ket_red	HMMPfam	none	NA
6	38_414091_15	38	Aspuva1	Aspergillus	uvarum	Nigri	334429	none	15	35657.0	37945.0	+	Fungal transcriptional regulatory protein, N-terminal,Fungal specific transcription factor	Zn_clus,Fungal_trans	HMMPfam	none	NA
6	38_414091_15	38	Aspuva1	Aspergillus	uvarum	Nigri	431918	none	15	34251.0	35024.0	+	none	none	none	none	NA
6	38_414091_15	38	Aspuva1	Aspergillus	uvarum	Nigri	414080	none	15	32365.0	33891.0	+	none	none	none	none	NA
6	38_414091_15	38	Aspuva1	Aspergillus	uvarum	Nigri	414079	none	15	30135.0	31666.0	+	Cytochrome P450	p450	HMMPfam	none	NA
6	41_460572_11	41	Aspvio1	Aspergillus	violaceofuscus	Nigri	334636	none	11	278634.0	280580.0	+	Fungal specific transcription factor	Fungal_trans	HMMPfam	none	NA
6	41_460572_11	41	Aspvio1	Aspergillus	violaceofuscus	Nigri	161847	none	11	278061.0	278400.0	+	Fungal transcriptional regulatory protein, N-terminal	Zn_clus	HMMPfam	none	NA
6	47_429696_12	47	Aspjap1	Aspergillus	japonicus	Nigri	338324	none	12	47563.0	49638.0	+	WD40 repeat	WD40	HMMPfam	none	NA
6	47_429696_12	47	Aspjap1	Aspergillus	japonicus	Nigri	361739	none	12	40989.0	45522.0	-	Ankyrin repeat,Ankyrin	Ankyrin repeat,Ank	HMMPfam	none	NA
6	47_429696_12	47	Aspjap1	Aspergillus	japonicus	Nigri	389033	none	12	35800.0	36789.0	-	Haloacid dehalogenase-like hydrolase	Hydrolase	HMMPfam	none	NA
6	47_429696_12	47	Aspjap1	Aspergillus	japonicus	Nigri	86857	none	12	34512.0	34880.0	-	none	none	none	none	NA
6	47_429696_12	47	Aspjap1	Aspergillus	japonicus	Nigri	361730	none	12	32746.0	33727.0	-	Short-chain dehydrogenase/reductase SDR	adh_short	HMMPfam	none	NA
6	47_429696_12	47	Aspjap1	Aspergillus	japonicus	Nigri	429696	NRPS	12	52000.0	75369.0	-	AMP-dependent synthetase and ligase,Phosphopantetheine-binding,Condensation domain,Alpha/beta hydrolase fold-1	AMP-binding,PP-binding,Condensation,Alpha/beta hydrolase family,Abhydrolase_1	HMMPfam	none	NA
6	41_460572_11	41	Aspvio1	Aspergillus	violaceofuscus	Nigri	433315	none	11	275315.0	275762.0	+	none	none	none	none	NA
6	47_429696_12	47	Aspjap1	Aspergillus	japonicus	Nigri	399284	none	12	80229.0	81321.0	-	none	none	none	none	NA
6	47_429696_12	47	Aspjap1	Aspergillus	japonicus	Nigri	361747	none	12	75911.0	76430.0	+	none	none	none	none	NA
6	47_429696_12	47	Aspjap1	Aspergillus	japonicus	Nigri	312601	none	12	78341.0	79389.0	+	O-methyltransferase, family 2	Methyltransf_2	HMMPfam	none	NA
6	47_429696_12	47	Aspjap1	Aspergillus	japonicus	Nigri	456062	none	12	86664.0	88168.0	+	O-methyltransferase, family 2	Methyltransf_2	HMMPfam	none	NA
6	47_429696_12	47	Aspjap1	Aspergillus	japonicus	Nigri	429715	none	12	82987.0	84179.0	-	none	none	none	none	NA
7	2_463515_9	2	Aspacu1	Aspergillus	aculeatinus	Nigri	443665	none	9	24012.0	25932.0	-	Cytochrome P450	p450	HMMPfam	none	NA
7	2_463515_9	2	Aspacu1	Aspergillus	aculeatinus	Nigri	463515	PKS-Like	9	16504.0	23147.0	+	Beta-ketoacyl synthase, N-terminal,Beta-ketoacyl synthase, C-terminal,Acyl transferase,Methyltransferase type 12	ketoacyl-synt,Ketoacyl-synt_C,Acyl_transf_1,Methyltransf_12	HMMPfam	none	NA
7	2_463515_9	2	Aspacu1	Aspergillus	aculeatinus	Nigri	432479	none	9	12986.0	13601.0	+	none	none	none	none	NA
7	219_363562_10	219	Aspind1	Aspergillus	indologenus	Nigri	8664	none	10	29447.0	30584.0	+	Methyltransferase type 12	Methyltransf_12	HMMPfam	none	NA
7	219_363562_10	219	Aspind1	Aspergillus	indologenus	Nigri	8654	none	10	28946.0	29263.0	+	none	none	none	none	NA
7	2_463515_9	2	Aspacu1	Aspergillus	aculeatinus	Nigri	475557	none	9	31627.0	32964.0	+	Fungal transcriptional regulatory protein, N-terminal	Zn_clus	HMMPfam	none	NA
7	2_463515_9	2	Aspacu1	Aspergillus	aculeatinus	Nigri	463537	none	9	30059.0	31189.0	-	Alcohol dehydrogenase GroES-like,Alcohol dehydrogenase, zinc-binding	ADH_N,ADH_zinc_N	HMMPfam	none	NA
7	2_463515_9	2	Aspacu1	Aspergillus	aculeatinus	Nigri	335533	none	9	28448.0	29317.0	+	none	none	none	none	NA
7	2_463515_9	2	Aspacu1	Aspergillus	aculeatinus	Nigri	384912	none	9	26979.0	28001.0	+	none	none	none	none	NA
7	2_463515_9	2	Aspacu1	Aspergillus	aculeatinus	Nigri	282663	none	9	10636.0	11830.0	+	none	none	none	none	NA
7	2_463515_9	2	Aspacu1	Aspergillus	aculeatinus	Nigri	384911	none	9	7754.0	9793.0	-	FAD linked oxidase, N-terminal,Berberine/berberine-like	FAD_binding_4,BBE	HMMPfam	none	NA
7	219_363562_10	219	Aspind1	Aspergillus	indologenus	Nigri	492648	none	10	34317.0	35432.0	-	Alcohol dehydrogenase GroES-like,Alcohol dehydrogenase, zinc-binding	ADH_N,ADH_zinc_N	HMMPfam	none	NA
7	219_363562_10	219	Aspind1	Aspergillus	indologenus	Nigri	462853	none	10	32129.0	33727.0	+	none	none	none	none	NA
7	219_363562_10	219	Aspind1	Aspergillus	indologenus	Nigri	363570	none	10	30926.0	31908.0	+	none	none	none	none	NA
7	219_363562_10	219	Aspind1	Aspergillus	indologenus	Nigri	422553	none	10	26437.0	28358.0	-	Cytochrome P450	p450	HMMPfam	none	NA
7	219_363562_10	219	Aspind1	Aspergillus	indologenus	Nigri	363562	PKS	10	18946.0	25748.0	+	Beta-ketoacyl synthase, N-terminal,Beta-ketoacyl synthase, C-terminal,Acyl transferase,Methyltransferase type 12	ketoacyl-synt,Ketoacyl-synt_C,Acyl_transf_1,Methyltransf_12	HMMPfam	none	NA
7	219_363562_10	219	Aspind1	Aspergillus	indologenus	Nigri	443066	none	10	16283.0	16786.0	+	none	none	none	none	NA
7	219_363562_10	219	Aspind1	Aspergillus	indologenus	Nigri	322772	none	10	13806.0	14962.0	+	none	none	none	none	NA
7	219_363562_10	219	Aspind1	Aspergillus	indologenus	Nigri	454179	none	10	9800.0	12914.0	-	FAD linked oxidase, N-terminal,Berberine/berberine-like	FAD_binding_4,BBE	HMMPfam	none	NA
7	45_503291_6	45	Aspfij1	Aspergillus	fijiensis	Nigri	475583	none	6	729477.0	731409.0	+	Cytochrome P450	p450	HMMPfam	none	NA
7	45_503291_6	45	Aspfij1	Aspergillus	fijiensis	Nigri	503291	PKS	6	732100.0	738919.0	-	Beta-ketoacyl synthase, N-terminal,Beta-ketoacyl synthase, C-terminal,Acyl transferase,Phosphopantetheine-binding,Methyltransferase type 12	ketoacyl-synt,Ketoacyl-synt_C,Acyl_transf_1,PP-binding,Methyltransf_12	HMMPfam	none	NA
7	45_503291_6	45	Aspfij1	Aspergillus	fijiensis	Nigri	371962	none	6	726109.0	726978.0	-	none	none	none	none	NA
7	45_503291_6	45	Aspfij1	Aspergillus	fijiensis	Nigri	371766	none	6	727425.0	728447.0	-	none	none	none	none	NA
7	45_503291_6	45	Aspfij1	Aspergillus	fijiensis	Nigri	503281	none	6	724254.0	725369.0	+	Alcohol dehydrogenase GroES-like,Alcohol dehydrogenase, zinc-binding	ADH_N,ADH_zinc_N	HMMPfam	none	NA
7	45_503291_6	45	Aspfij1	Aspergillus	fijiensis	Nigri	525505	none	6	722463.0	723797.0	-	Fungal transcriptional regulatory protein, N-terminal	Zn_clus	HMMPfam	none	NA
8	10_337791_4	10	Aspell1	Aspergillus	ellipticus	Nigri	337777	none	4	10407.0	12215.0	+	Monooxygenase, FAD-binding	FAD_binding_3	HMMPfam	none	NA
8	10_337791_4	10	Aspell1	Aspergillus	ellipticus	Nigri	390640	none	4	8212.0	9517.0	-	O-methyltransferase, family 2	Methyltransf_2	HMMPfam	none	NA
8	10_337791_4	10	Aspell1	Aspergillus	ellipticus	Nigri	413716	none	4	6570.0	7689.0	+	6-phosphogluconate dehydrogenase, NAD-binding	NAD_binding_2	HMMPfam	none	NA
8	10_337791_4	10	Aspell1	Aspergillus	ellipticus	Nigri	337791	NRPS-Like	4	2940.0	5708.0	-	AMP-dependent synthetase and ligase,Thioesterase	AMP-binding,Thioesterase	HMMPfam	none	NA
8	10_379168_8	10	Aspell1	Aspergillus	ellipticus	Nigri	225663	none	8	131790.0	133913.0	+	Fungal transcriptional regulatory protein, N-terminal,Fungal specific transcription factor	Zn_clus,Fungal_trans	HMMPfam	none	NA
8	10_379168_8	10	Aspell1	Aspergillus	ellipticus	Nigri	379181	none	8	130191.0	131468.0	-	Major facilitator superfamily MFS-1	MFS_1	HMMPfam	none	NA
8	10_379168_8	10	Aspell1	Aspergillus	ellipticus	Nigri	379178	none	8	128708.0	129688.0	-	none	none	none	none	NA
8	10_379168_8	10	Aspell1	Aspergillus	ellipticus	Nigri	352975	none	8	126985.0	128572.0	+	none	none	none	none	NA
8	10_379168_8	10	Aspell1	Aspergillus	ellipticus	Nigri	352973	none	8	125141.0	126073.0	-	none	none	none	none	NA
8	10_379168_8	10	Aspell1	Aspergillus	ellipticus	Nigri	483607	none	8	123123.0	124945.0	+	Major facilitator superfamily MFS-1	MFS_1	HMMPfam	none	NA
8	10_379168_8	10	Aspell1	Aspergillus	ellipticus	Nigri	225628	none	8	121432.0	122372.0	+	none	none	none	none	NA
8	10_379168_8	10	Aspell1	Aspergillus	ellipticus	Nigri	379168	NRPS-Like	8	117984.0	120716.0	-	AMP-dependent synthetase and ligase,Phosphopantetheine-binding,Thioesterase	AMP-binding,PP-binding,Thioesterase	HMMPfam	none	NA
8	2_282996_15	2	Aspacu1	Aspergillus	aculeatinus	Nigri	465057	none	15	67132.0	67545.0	-	none	none	none	none	NA
8	2_282996_15	2	Aspacu1	Aspergillus	aculeatinus	Nigri	465053	none	15	63981.0	65388.0	-	Aminotransferase, class I and II	Aminotran_1_2	HMMPfam	none	NA
8	2_282996_15	2	Aspacu1	Aspergillus	aculeatinus	Nigri	282996	DMAT	15	61558.0	63003.0	-	none	none	none	none	NA
8	2_282996_15	2	Aspacu1	Aspergillus	aculeatinus	Nigri	416076	none	15	58944.0	60886.0	+	FAD linked oxidase, N-terminal,Berberine/berberine-like	FAD_binding_4,BBE	HMMPfam	none	NA
8	2_282996_15	2	Aspacu1	Aspergillus	aculeatinus	Nigri	465052	none	15	56088.0	57416.0	+	none	none	none	none	NA
8	2_282996_15	2	Aspacu1	Aspergillus	aculeatinus	Nigri	336855	none	15	53645.0	55881.0	-	none	none	none	none	NA
8	2_282996_15	2	Aspacu1	Aspergillus	aculeatinus	Nigri	336837	none	15	50579.0	51759.0	+	Alcohol dehydrogenase GroES-like,Alcohol dehydrogenase, zinc-binding	ADH_N,ADH_zinc_N	HMMPfam	none	NA
8	31_408710_6	31	Aspsac1	Aspergillus	saccharolyticus	Nigri	408710	NRPS-Like	6	100856.0	103855.0	+	AMP-dependent synthetase and ligase,Thioesterase	AMP-binding,Thioesterase	HMMPfam	none	NA
8	31_408710_6	31	Aspsac1	Aspergillus	saccharolyticus	Nigri	307009	none	6	98773.0	99401.0	-	6-phosphogluconate dehydrogenase, NAD-binding	NAD_binding_2	HMMPfam	none	NA
8	31_408710_6	31	Aspsac1	Aspergillus	saccharolyticus	Nigri	419081	none	6	94040.0	98432.0	+	Peptidase M41, FtsH extracellular,ATPase, AAA-type, core,AAA ATPase, core,Peptidase M41	FtsH_ext,AAA domain,AAA domain (Cdc48 subfamily),AAA,Peptidase_M41	HMMPfam	none	NA
8	31_408710_6	31	Aspsac1	Aspergillus	saccharolyticus	Nigri	419079	none	6	92475.0	93176.0	+	Ribosomal protein L24e	Ribosomal_L24e	HMMPfam	none	NA
8	31_408710_6	31	Aspsac1	Aspergillus	saccharolyticus	Nigri	328822	none	6	91618.0	92123.0	-	Heat shock protein DnaJ, N-terminal	DnaJ	HMMPfam	none	NA
8	31_408710_6	31	Aspsac1	Aspergillus	saccharolyticus	Nigri	190136	none	6	87073.0	90134.0	-	Fungal transcriptional regulatory protein, N-terminal,Fungal specific transcription factor	Zn_clus,Fungal_trans	HMMPfam	none	NA
8	219_357614_11	219	Aspind1	Aspergillus	indologenus	Nigri	430927	none	11	30750.0	31562.0	+	Methyltransferase type 11	Methyltransf_11	HMMPfam	none	NA
8	219_357614_11	219	Aspind1	Aspergillus	indologenus	Nigri	461543	none	11	28698.0	30239.0	+	none	none	none	none	NA
8	219_357614_11	219	Aspind1	Aspergillus	indologenus	Nigri	408724	none	11	25762.0	27913.0	+	none	none	none	none	NA
8	219_357614_11	219	Aspind1	Aspergillus	indologenus	Nigri	383311	none	11	18262.0	19707.0	-	none	none	none	none	NA
8	219_357614_11	219	Aspind1	Aspergillus	indologenus	Nigri	357622	none	11	21547.0	23199.0	-	Fungal transcriptional regulatory protein, N-terminal	Zn_clus	HMMPfam	none	NA
8	219_357614_11	219	Aspind1	Aspergillus	indologenus	Nigri	440481	none	11	14485.0	15324.0	+	Alpha/beta hydrolase fold-3	Abhydrolase_3	HMMPfam	none	NA
8	219_357614_11	219	Aspind1	Aspergillus	indologenus	Nigri	357624	NRPS-Like	11	10845.0	13667.0	+	AMP-dependent synthetase and ligase,Thioesterase	AMP-binding,Thioesterase	HMMPfam	none	NA
8	219_357614_11	219	Aspind1	Aspergillus	indologenus	Nigri	420240	none	11	9718.0	10131.0	-	none	none	none	none	NA
8	219_357614_11	219	Aspind1	Aspergillus	indologenus	Nigri	357621	none	11	6764.0	8183.0	-	Aminotransferase, class I and II	Aminotran_1_2	HMMPfam	none	NA
8	219_357614_11	219	Aspind1	Aspergillus	indologenus	Nigri	357614	DMAT	11	4343.0	5833.0	-	none	none	none	none	NA
8	219_357614_11	219	Aspind1	Aspergillus	indologenus	Nigri	440477	none	11	1757.0	3695.0	+	FAD linked oxidase, N-terminal,Berberine/berberine-like	FAD_binding_4,BBE	HMMPfam	none	NA
8	16_400530_8	16	Asphet1	Aspergillus	heteromorphus	Nigri	400530	NRPS-Like	8	236263.0	239040.0	+	AMP-dependent synthetase and ligase,Thioesterase	AMP-binding,Thioesterase	HMMPfam	none	NA
8	16_400530_8	16	Asphet1	Aspergillus	heteromorphus	Nigri	417721	none	8	234314.0	235428.0	-	6-phosphogluconate dehydrogenase, NAD-binding	NAD_binding_2	HMMPfam	none	NA
8	16_400530_8	16	Asphet1	Aspergillus	heteromorphus	Nigri	432894	none	8	232251.0	233587.0	+	O-methyltransferase, family 2	Methyltransf_2	HMMPfam	none	NA
8	16_400530_8	16	Asphet1	Aspergillus	heteromorphus	Nigri	345250	none	8	229565.0	231560.0	-	Monooxygenase, FAD-binding,Phenol hydroxylase, C-terminal dimerisation	FAD_binding_3,Phe_hydrox_dim	HMMPfam	none	NA
8	16_400530_8	16	Asphet1	Aspergillus	heteromorphus	Nigri	345248	none	8	226722.0	228606.0	+	Sodium/hydrogen exchanger	Na_H_Exchanger	HMMPfam	none	NA
8	16_400530_8	16	Asphet1	Aspergillus	heteromorphus	Nigri	390435	none	8	224318.0	225957.0	-	Major facilitator superfamily MFS-1	MFS_1	HMMPfam	none	NA
8	16_400530_8	16	Asphet1	Aspergillus	heteromorphus	Nigri	366221	none	8	222896.0	223561.0	-	Isochorismatase hydrolase	Isochorismatase	HMMPfam	none	NA
8	16_400530_8	16	Asphet1	Aspergillus	heteromorphus	Nigri	366219	none	8	219944.0	221592.0	-	Major facilitator superfamily MFS-1	MFS_1	HMMPfam	none	NA
8	219_398842_6	219	Aspind1	Aspergillus	indologenus	Nigri	208113	none	6	150645.0	153713.0	+	Fungal transcriptional regulatory protein, N-terminal,Fungal specific transcription factor	Zn_clus,Fungal_trans	HMMPfam	none	NA
8	219_398842_6	219	Aspind1	Aspergillus	indologenus	Nigri	426636	none	6	148365.0	148868.0	+	Heat shock protein DnaJ, N-terminal	DnaJ	HMMPfam	none	NA
8	219_398842_6	219	Aspind1	Aspergillus	indologenus	Nigri	426635	none	6	147297.0	148010.0	-	Ribosomal protein L24e	Ribosomal_L24e	HMMPfam	none	NA
8	17_456602_1	17	Asphom1	Aspergillus	homomorphus	Nigri	456602	NRPS-Like	1	348397.0	351183.0	-	AMP-dependent synthetase and ligase,Phosphopantetheine-binding,Thioesterase	AMP-binding,PP-binding,Thioesterase	HMMPfam	none	NA
8	2_282996_15	2	Aspacu1	Aspergillus	aculeatinus	Nigri	336824	none	15	82755.0	84222.0	+	none	none	none	none	NA
8	2_282996_15	2	Aspacu1	Aspergillus	aculeatinus	Nigri	396363	none	15	81534.0	81701.0	+	none	none	none	none	NA
8	2_282996_15	2	Aspacu1	Aspergillus	aculeatinus	Nigri	424330	none	15	78487.0	80257.0	-	Fungal transcriptional regulatory protein, N-terminal	Zn_clus	HMMPfam	none	NA
8	2_282996_15	2	Aspacu1	Aspergillus	aculeatinus	Nigri	336857	none	15	75265.0	76760.0	-	none	none	none	none	NA
8	2_282996_15	2	Aspacu1	Aspergillus	aculeatinus	Nigri	396360	none	15	71876.0	72793.0	+	Alpha/beta hydrolase fold-3	Abhydrolase_3	HMMPfam	none	NA
8	2_282996_15	2	Aspacu1	Aspergillus	aculeatinus	Nigri	444237	NRPS-Like	15	68258.0	71083.0	+	AMP-dependent synthetase and ligase,Thioesterase	AMP-binding,Thioesterase	HMMPfam	none	NA
8	45_483406_14	45	Aspfij1	Aspergillus	fijiensis	Nigri	492707	none	14	727121.0	727534.0	+	none	none	none	none	NA
8	45_483406_14	45	Aspfij1	Aspergillus	fijiensis	Nigri	483406	NRPS-Like	14	723585.0	726410.0	-	AMP-dependent synthetase and ligase,Thioesterase	AMP-binding,Thioesterase	HMMPfam	none	NA
8	2_375480_14	2	Aspacu1	Aspergillus	aculeatinus	Nigri	402062	none	14	70516.0	71796.0	-	none	none	none	none	NA
8	2_375480_14	2	Aspacu1	Aspergillus	aculeatinus	Nigri	411979	none	14	67569.0	69473.0	-	Haloacid dehalogenase-like hydrolase	Hydrolase	HMMPfam	none	NA
8	2_375480_14	2	Aspacu1	Aspergillus	aculeatinus	Nigri	375482	none	14	63723.0	65102.0	-	O-methyltransferase, family 2	Methyltransf_2	HMMPfam	none	NA
8	2_375480_14	2	Aspacu1	Aspergillus	aculeatinus	Nigri	452822	NRPS-Like	14	59720.0	62509.0	-	AMP-dependent synthetase and ligase,Phosphopantetheine-binding,Thioesterase	AMP-binding,PP-binding,Thioesterase	HMMPfam	none	NA
8	2_375480_14	2	Aspacu1	Aspergillus	aculeatinus	Nigri	402057	none	14	57949.0	58667.0	-	none	none	none	none	NA
8	2_375480_14	2	Aspacu1	Aspergillus	aculeatinus	Nigri	439131	none	14	54023.0	55712.0	+	FG-GAP	FG-GAP	HMMPfam	none	NA
8	2_375480_14	2	Aspacu1	Aspergillus	aculeatinus	Nigri	439129	none	14	48908.0	50038.0	-	Protease inhibitor I4, serpin	Serpin	HMMPfam	none	NA
8	2_375480_14	2	Aspacu1	Aspergillus	aculeatinus	Nigri	452816	none	14	51594.0	53052.0	+	O-methyltransferase, family 2	Methyltransf_2	HMMPfam	none	NA
8	2_375480_14	2	Aspacu1	Aspergillus	aculeatinus	Nigri	439128	none	14	48070.0	48416.0	-	none	none	none	none	NA
8	2_375480_14	2	Aspacu1	Aspergillus	aculeatinus	Nigri	452810	none	14	45983.0	47143.0	-	Carboxylesterase, type B	COesterase	HMMPfam	none	NA
8	2_375480_14	2	Aspacu1	Aspergillus	aculeatinus	Nigri	375480	PKS	14	37238.0	45399.0	-	Beta-ketoacyl synthase, N-terminal,Beta-ketoacyl synthase, C-terminal,Acyl transferase,Methyltransferase type 12,Alcohol dehydrogenase GroES-like,Alcohol dehydrogenase, zinc-binding,Polyketide synthase, KR	ketoacyl-synt,Ketoacyl-synt_C,Acyl_transf_1,Methyltransf_12,ADH_N,ADH_zinc_N,KR	HMMPfam	none	NA
8	2_375480_14	2	Aspacu1	Aspergillus	aculeatinus	Nigri	287529	none	14	34183.0	36102.0	+	Fungal transcriptional regulatory protein, N-terminal,Fungal specific transcription factor	Zn_clus,Fungal_trans	HMMPfam	none	NA
8	2_375480_14	2	Aspacu1	Aspergillus	aculeatinus	Nigri	375475	none	14	32871.0	33661.0	-	ThiJ/PfpI	DJ-1_PfpI	HMMPfam	none	NA
8	2_375480_14	2	Aspacu1	Aspergillus	aculeatinus	Nigri	375473	none	14	31577.0	32158.0	+	GNAT domain,GCN5-related N-acetyltransferase	GNAT acetyltransferase 2,Acetyltransferase (GNAT) domain,Acetyltransf_1	HMMPfam	none	NA
8	219_398842_6	219	Aspind1	Aspergillus	indologenus	Nigri	447583	none	6	143473.0	146430.0	-	Peptidase M41, FtsH extracellular,ATPase, AAA-type, core,AAA ATPase, core,Peptidase M41	FtsH_ext,AAA domain,AAA domain (Cdc48 subfamily),AAA,Peptidase_M41	HMMPfam	none	NA
8	219_398842_6	219	Aspind1	Aspergillus	indologenus	Nigri	426633	none	6	141119.0	142386.0	+	6-phosphogluconate dehydrogenase, NAD-binding	NAD_binding_2	HMMPfam	none	NA
8	219_398842_6	219	Aspind1	Aspergillus	indologenus	Nigri	398842	NRPS-Like	6	136829.0	139606.0	-	AMP-dependent synthetase and ligase,Phosphopantetheine-binding,Thioesterase	AMP-binding,PP-binding,Thioesterase	HMMPfam	none	NA
8	219_470490_19	219	Aspind1	Aspergillus	indologenus	Nigri	392550	none	19	362079.0	362645.0	-	GNAT domain,GCN5-related N-acetyltransferase	GNAT acetyltransferase 2,Acetyltransferase (GNAT) domain,Acetyltransf_1	HMMPfam	none	NA
8	219_470490_19	219	Aspind1	Aspergillus	indologenus	Nigri	455554	none	19	360505.0	361295.0	+	ThiJ/PfpI	DJ-1_PfpI	HMMPfam	none	NA
8	219_470490_19	219	Aspind1	Aspergillus	indologenus	Nigri	424074	none	19	357849.0	360095.0	-	Fungal transcriptional regulatory protein, N-terminal,Fungal specific transcription factor	Zn_clus,Fungal_trans	HMMPfam	none	NA
8	219_470490_19	219	Aspind1	Aspergillus	indologenus	Nigri	424072	none	19	353800.0	355025.0	-	none	none	none	none	NA
8	219_470490_19	219	Aspind1	Aspergillus	indologenus	Nigri	392542	none	19	351971.0	353047.0	+	none	none	none	none	NA
8	219_470490_19	219	Aspind1	Aspergillus	indologenus	Nigri	392541	none	19	350935.0	351343.0	+	none	none	none	none	NA
8	219_470490_19	219	Aspind1	Aspergillus	indologenus	Nigri	455548	PKS	19	341263.0	349538.0	+	Beta-ketoacyl synthase, N-terminal,Beta-ketoacyl synthase, C-terminal,Acyl transferase,Methyltransferase type 12,Alcohol dehydrogenase GroES-like,Alcohol dehydrogenase, zinc-binding,Polyketide synthase, KR	ketoacyl-synt,Ketoacyl-synt_C,Acyl_transf_1,Methyltransf_12,ADH_N,ADH_zinc_N,KR	HMMPfam	none	NA
8	219_470490_19	219	Aspind1	Aspergillus	indologenus	Nigri	470519	none	19	337185.0	338531.0	+	Alpha/beta hydrolase fold-3	Abhydrolase_3	HMMPfam	none	NA
8	219_470490_19	219	Aspind1	Aspergillus	indologenus	Nigri	470532	none	19	338869.0	340717.0	+	Cytochrome P450	p450	HMMPfam	none	NA
8	219_470490_19	219	Aspind1	Aspergillus	indologenus	Nigri	470507	PKS	19	328169.0	336326.0	+	Beta-ketoacyl synthase, N-terminal,Beta-ketoacyl synthase, C-terminal,Acyl transferase,Methyltransferase type 12,Alcohol dehydrogenase GroES-like,Alcohol dehydrogenase, zinc-binding,Polyketide synthase, KR	ketoacyl-synt,Ketoacyl-synt_C,Acyl_transf_1,Methyltransf_12,ADH_N,ADH_zinc_N,KR	HMMPfam	none	NA
8	219_470490_19	219	Aspind1	Aspergillus	indologenus	Nigri	470502	none	19	326343.0	327551.0	+	Carboxylesterase, type B	COesterase	HMMPfam	none	NA
8	219_470490_19	219	Aspind1	Aspergillus	indologenus	Nigri	339204	none	19	323631.0	324749.0	+	Protease inhibitor I4, serpin	Serpin	HMMPfam	none	NA
8	219_470490_19	219	Aspind1	Aspergillus	indologenus	Nigri	339205	none	19	321083.0	322552.0	-	O-methyltransferase, family 2	Methyltransf_2	HMMPfam	none	NA
8	219_470490_19	219	Aspind1	Aspergillus	indologenus	Nigri	444724	none	19	318436.0	320107.0	-	FG-GAP	FG-GAP	HMMPfam	none	NA
8	219_470490_19	219	Aspind1	Aspergillus	indologenus	Nigri	424070	none	19	315123.0	315664.0	+	none	none	none	none	NA
8	219_470490_19	219	Aspind1	Aspergillus	indologenus	Nigri	339072	none	19	312910.0	313634.0	+	none	none	none	none	NA
8	219_470490_19	219	Aspind1	Aspergillus	indologenus	Nigri	470490	NRPS-Like	19	309086.0	311875.0	+	AMP-dependent synthetase and ligase,Phosphopantetheine-binding,Thioesterase	AMP-binding,PP-binding,Thioesterase	HMMPfam	none	NA
8	219_470490_19	219	Aspind1	Aspergillus	indologenus	Nigri	339096	none	19	306497.0	307872.0	+	O-methyltransferase, family 2	Methyltransf_2	HMMPfam	none	NA
8	219_470490_19	219	Aspind1	Aspergillus	indologenus	Nigri	470486	none	19	303871.0	305515.0	-	O-methyltransferase, family 2	Methyltransf_2	HMMPfam	none	NA
8	4_165333_1	4	Aspbr1	Aspergillus	brasiliensis	Nigri	165333	NRPS-Like	1	377513.0	380323.0	-	AMP-dependent synthetase and ligase,Phosphopantetheine-binding,Thioesterase	AMP-binding,PP-binding,Thioesterase	HMMPfam	none	NA
8	2_248168_6	2	Aspacu1	Aspergillus	aculeatinus	Nigri	444351	none	6	70899.0	73960.0	+	Fungal transcriptional regulatory protein, N-terminal,Fungal specific transcription factor	Zn_clus,Fungal_trans	HMMPfam	none	NA
8	2_248168_6	2	Aspacu1	Aspergillus	aculeatinus	Nigri	396452	none	6	68649.0	69152.0	+	Heat shock protein DnaJ, N-terminal	DnaJ	HMMPfam	none	NA
8	2_248168_6	2	Aspacu1	Aspergillus	aculeatinus	Nigri	432939	none	6	67582.0	68294.0	-	Ribosomal protein L24e	Ribosomal_L24e	HMMPfam	none	NA
8	2_248168_6	2	Aspacu1	Aspergillus	aculeatinus	Nigri	337143	none	6	63747.0	66716.0	-	Peptidase M41, FtsH extracellular,ATPase, AAA-type, core,AAA ATPase, core,Peptidase M41	FtsH_ext,AAA domain,AAA domain (Cdc48 subfamily),AAA,Peptidase_M41	HMMPfam	none	NA
8	2_248168_6	2	Aspacu1	Aspergillus	aculeatinus	Nigri	406670	none	6	61430.0	62714.0	+	6-phosphogluconate dehydrogenase, NAD-binding	NAD_binding_2	HMMPfam	none	NA
8	2_248168_6	2	Aspacu1	Aspergillus	aculeatinus	Nigri	248168	NRPS-Like	6	57152.0	59947.0	-	AMP-dependent synthetase and ligase,Phosphopantetheine-binding,Thioesterase	AMP-binding,PP-binding,Thioesterase	HMMPfam	none	NA
8	2_282996_15	2	Aspacu1	Aspergillus	aculeatinus	Nigri	396364	none	15	87846.0	88652.0	+	Methyltransferase type 11	Methyltransf_11	HMMPfam	none	NA
8	2_282996_15	2	Aspacu1	Aspergillus	aculeatinus	Nigri	385968	none	15	85751.0	87313.0	+	none	none	none	none	NA
8	45_483406_14	45	Aspfij1	Aspergillus	fijiensis	Nigri	421689	none	14	740832.0	742011.0	-	Alcohol dehydrogenase GroES-like,Alcohol dehydrogenase, zinc-binding	ADH_N,ADH_zinc_N	HMMPfam	none	NA
8	45_483406_14	45	Aspfij1	Aspergillus	fijiensis	Nigri	465682	none	14	737567.0	739862.0	+	none	none	none	none	NA
8	45_483406_14	45	Aspfij1	Aspergillus	fijiensis	Nigri	518810	none	14	733785.0	735729.0	-	FAD linked oxidase, N-terminal,Berberine/berberine-like	FAD_binding_4,BBE	HMMPfam	none	NA
8	45_483406_14	45	Aspfij1	Aspergillus	fijiensis	Nigri	369604	DMAT	14	731643.0	733133.0	+	none	none	none	none	NA
8	45_483406_14	45	Aspfij1	Aspergillus	fijiensis	Nigri	369214	none	14	729287.0	730707.0	+	Aminotransferase, class I and II	Aminotran_1_2	HMMPfam	none	NA
8	45_483406_14	45	Aspfij1	Aspergillus	fijiensis	Nigri	444790	none	14	721891.0	722808.0	-	Alpha/beta hydrolase fold-3	Abhydrolase_3	HMMPfam	none	NA
8	45_483406_14	45	Aspfij1	Aspergillus	fijiensis	Nigri	396756	none	14	717945.0	719415.0	+	none	none	none	none	NA
8	45_483406_14	45	Aspfij1	Aspergillus	fijiensis	Nigri	492703	none	14	714459.0	716229.0	+	Fungal transcriptional regulatory protein, N-terminal	Zn_clus	HMMPfam	none	NA
8	45_483406_14	45	Aspfij1	Aspergillus	fijiensis	Nigri	518795	none	14	710470.0	712061.0	-	none	none	none	none	NA
8	45_483406_14	45	Aspfij1	Aspergillus	fijiensis	Nigri	518785	none	14	707558.0	709096.0	-	none	none	none	none	NA
8	45_483406_14	45	Aspfij1	Aspergillus	fijiensis	Nigri	242296	none	14	705145.0	705666.0	-	none	none	none	none	NA
8	3_113982_6	3	Aspac1	Aspergillus	aculeatus	Nigri	113982	NRPS-Like	6	1913384.0	1916167.0	+	AMP-dependent synthetase and ligase,Phosphopantetheine-binding,Thioesterase	AMP-binding,PP-binding,Thioesterase	HMMPfam	none	NA
8	38_434077_19	38	Aspuva1	Aspergillus	uvarum	Nigri	385077	none	19	258465.0	260733.0	+	none	none	none	none	NA
8	38_434077_19	38	Aspuva1	Aspergillus	uvarum	Nigri	131785	none	19	254450.0	256114.0	-	Fungal transcriptional regulatory protein, N-terminal	Zn_clus	HMMPfam	none	NA
8	38_434077_19	38	Aspuva1	Aspergillus	uvarum	Nigri	131759	none	19	251134.0	252579.0	-	none	none	none	none	NA
8	38_434077_19	38	Aspuva1	Aspergillus	uvarum	Nigri	131760	none	19	250580.0	251050.0	+	none	none	none	none	NA
8	31_301953_1	31	Aspsac1	Aspergillus	saccharolyticus	Nigri	301953	DMAT	1	238921.0	240411.0	+	none	none	none	none	NA
8	31_364141_13	31	Aspsac1	Aspergillus	saccharolyticus	Nigri	227303	none	13	319685.0	321396.0	+	General substrate transporter	Sugar_tr	HMMPfam	none	NA
8	31_364141_13	31	Aspsac1	Aspergillus	saccharolyticus	Nigri	227267	none	13	316907.0	318482.0	-	Serine/threonine protein kinase-related	Pkinase	HMMPfam	none	NA
8	31_364141_13	31	Aspsac1	Aspergillus	saccharolyticus	Nigri	380978	none	13	315320.0	316022.0	-	none	none	none	none	NA
8	31_364141_13	31	Aspsac1	Aspergillus	saccharolyticus	Nigri	390247	none	13	312822.0	313910.0	+	none	none	none	none	NA
8	31_364141_13	31	Aspsac1	Aspergillus	saccharolyticus	Nigri	364141	NRPS-Like	13	309356.0	312156.0	+	AMP-dependent synthetase and ligase,Thioesterase	AMP-binding,Thioesterase	HMMPfam	none	NA
8	31_364141_13	31	Aspsac1	Aspergillus	saccharolyticus	Nigri	292210	none	13	306870.0	307620.0	-	O-methyltransferase, family 2	Methyltransf_2	HMMPfam	none	NA
8	31_364141_13	31	Aspsac1	Aspergillus	saccharolyticus	Nigri	315212	none	13	298944.0	300501.0	+	none	none	none	none	NA
8	31_364141_13	31	Aspsac1	Aspergillus	saccharolyticus	Nigri	414549	none	13	296308.0	297554.0	-	Alcohol dehydrogenase GroES-like,Alcohol dehydrogenase, zinc-binding	ADH_N,ADH_zinc_N	HMMPfam	none	NA
8	31_364141_13	31	Aspsac1	Aspergillus	saccharolyticus	Nigri	354915	none	13	294163.0	295481.0	-	Nitrilase/cyanide hydratase and apolipoprotein N-acyltransferase	CN_hydrolase	HMMPfam	none	NA
8	31_364141_13	31	Aspsac1	Aspergillus	saccharolyticus	Nigri	411180	none	13	292852.0	293522.0	+	none	none	none	none	NA
8	31_364141_13	31	Aspsac1	Aspergillus	saccharolyticus	Nigri	411178	none	13	288681.0	291120.0	-	Fungal transcriptional regulatory protein, N-terminal,Fungal specific transcription factor	Zn_clus,Fungal_trans	HMMPfam	none	NA
8	47_310733_7	47	Aspjap1	Aspergillus	japonicus	Nigri	455477	none	7	68961.0	70664.0	+	none	none	none	none	NA
8	47_310733_7	47	Aspjap1	Aspergillus	japonicus	Nigri	62246	none	7	66789.0	67397.0	+	none	none	none	none	NA
8	41_321335_11	41	Aspvio1	Aspergillus	violaceofuscus	Nigri	321935	NRPS-Like	11	399471.0	402296.0	+	AMP-dependent synthetase and ligase,Thioesterase	AMP-binding,Thioesterase	HMMPfam	none	NA
8	41_321335_11	41	Aspvio1	Aspergillus	violaceofuscus	Nigri	428012	none	11	398346.0	398759.0	-	none	none	none	none	NA
8	38_434077_19	38	Aspuva1	Aspergillus	uvarum	Nigri	404206	none	19	227448.0	228686.0	-	none	none	none	none	NA
8	3_31276_13	3	Aspac1	Aspergillus	aculeatus	Nigri	44905	none	13	691028.0	691889.0	+	Beta-ketoacyl synthase, N-terminal	ketoacyl-synt	HMMPfam	none	NA
8	3_31276_13	3	Aspac1	Aspergillus	aculeatus	Nigri	61912	none	13	689278.0	690228.0	+	Carboxylesterase, type B	COesterase	HMMPfam	none	NA
8	3_31276_13	3	Aspac1	Aspergillus	aculeatus	Nigri	61911	none	13	686143.0	687273.0	+	Protease inhibitor I4, serpin	Serpin	HMMPfam	none	NA
8	3_31276_13	3	Aspac1	Aspergillus	aculeatus	Nigri	44902	none	13	683950.0	684196.0	-	none	none	none	none	NA
8	41_442447_16	41	Aspvio1	Aspergillus	violaceofuscus	Nigri	431857	none	16	55694.0	57372.0	+	FG-GAP	FG-GAP	HMMPfam	none	NA
8	41_442447_16	41	Aspvio1	Aspergillus	violaceofuscus	Nigri	331134	none	16	53253.0	54722.0	+	O-methyltransferase, family 2	Methyltransf_2	HMMPfam	none	NA
8	5_251986_7	5	Aspbru1	Aspergillus	brunneoviolaceus	Nigri	371755	none	7	209972.0	213033.0	+	Fungal transcriptional regulatory protein, N-terminal,Fungal specific transcription factor	Zn_clus,Fungal_trans	HMMPfam	none	NA
8	5_251986_7	5	Aspbru1	Aspergillus	brunneoviolaceus	Nigri	446387	none	7	207690.0	208193.0	+	Heat shock protein DnaJ, N-terminal	DnaJ	HMMPfam	none	NA
8	5_251986_7	5	Aspbru1	Aspergillus	brunneoviolaceus	Nigri	446386	none	7	206620.0	207334.0	-	Ribosomal protein L24e	Ribosomal_L24e	HMMPfam	none	NA
8	3_47294_7	3	Aspac1	Aspergillus	aculeatus	Nigri	47300	none	7	412957.0	414627.0	-	Fungal transcriptional regulatory protein, N-terminal	Zn_clus	HMMPfam	none	NA
8	38_434077_19	38	Aspuva1	Aspergillus	uvarum	Nigri	419693	NRPS-Like	19	244121.0	247199.0	+	AMP-dependent synthetase and ligase,Thioesterase	AMP-binding,Thioesterase	HMMPfam	none	NA
8	38_434077_19	38	Aspuva1	Aspergillus	uvarum	Nigri	404213	none	19	243259.0	243672.0	-	none	none	none	none	NA
8	38_434077_19	38	Aspuva1	Aspergillus	uvarum	Nigri	376351	none	19	240316.0	241734.0	-	Aminotransferase, class I and II	Aminotran_1_2	HMMPfam	none	NA
8	38_434077_19	38	Aspuva1	Aspergillus	uvarum	Nigri	404207	none	19	229617.0	230081.0	-	none	none	none	none	NA
8	38_434077_19	38	Aspuva1	Aspergillus	uvarum	Nigri	404205	none	19	224530.0	225342.0	-	none	none	none	none	NA
8	38_434077_19	38	Aspuva1	Aspergillus	uvarum	Nigri	340183	none	19	222215.0	223729.0	+	Cytochrome P450	p450	HMMPfam	none	NA
8	38_434077_19	38	Aspuva1	Aspergillus	uvarum	Nigri	434077	PKS	19	213088.0	220879.0	-	Beta-ketoacyl synthase, N-terminal,Beta-ketoacyl synthase, C-terminal,Acyl transferase,Methyltransferase type 12,Alcohol dehydrogenase GroES-like,Alcohol dehydrogenase, zinc-binding,Polyketide synthase, KR,Phosphopantetheine-binding	ketoacyl-synt,Ketoacyl-synt_C,Acyl_transf_1,Methyltransf_12,ADH_N,ADH_zinc_N,KR,PP-binding	HMMPfam	none	NA
8	45_162699_6	45	Aspfij1	Aspergillus	fijiensis	Nigri	513021	none	6	89552.0	92613.0	+	Fungal transcriptional regulatory protein, N-terminal,Fungal specific transcription factor	Zn_clus,Fungal_trans	HMMPfam	none	NA
8	45_162699_6	45	Aspfij1	Aspergillus	fijiensis	Nigri	449582	none	6	87294.0	87788.0	+	Heat shock protein DnaJ, N-terminal	DnaJ	HMMPfam	none	NA
8	45_162699_6	45	Aspfij1	Aspergillus	fijiensis	Nigri	449581	none	6	86224.0	86938.0	-	Ribosomal protein L24e	Ribosomal_L24e	HMMPfam	none	NA
8	45_162699_6	45	Aspfij1	Aspergillus	fijiensis	Nigri	381972	none	6	82390.0	85359.0	-	Peptidase M41, FtsH extracellular,ATPase, AAA-type, core,AAA ATPase, core,Peptidase M41	FtsH_ext,AAA domain,AAA domain (Cdc48 subfamily),AAA,Peptidase_M41	HMMPfam	none	NA
8	45_162699_6	45	Aspfij1	Aspergillus	fijiensis	Nigri	449579	none	6	80080.0	81366.0	+	6-phosphogluconate dehydrogenase, NAD-binding	NAD_binding_2	HMMPfam	none	NA
8	45_162699_6	45	Aspfij1	Aspergillus	fijiensis	Nigri	162699	NRPS-Like	6	75811.0	78606.0	-	AMP-dependent synthetase and ligase,Phosphopantetheine-binding,Thioesterase	AMP-binding,PP-binding,Thioesterase	HMMPfam	none	NA
8	47_310733_7	47	Aspjap1	Aspergillus	japonicus	Nigri	418084	none	7	73660.0	75598.0	-	FAD linked oxidase, N-terminal,Berberine/berberine-like	FAD_binding_4,BBE	HMMPfam	none	NA
8	47_310733_7	47	Aspjap1	Aspergillus	japonicus	Nigri	310733	DMAT	7	71491.0	72980.0	+	none	none	none	none	NA
8	41_442447_16	41	Aspvio1	Aspergillus	violaceofuscus	Nigri	382949	none	16	34252.0	35926.0	+	none	none	none	none	NA
8	5_76260_11	5	Aspbru1	Aspergillus	brunneoviolaceus	Nigri	448949	none	11	354533.0	356546.0	+	Cytochrome P450	p450	HMMPfam	none	NA
8	5_76260_11	5	Aspbru1	Aspergillus	brunneoviolaceus	Nigri	448948	none	11	352245.0	353423.0	+	Alcohol dehydrogenase GroES-like,Alcohol dehydrogenase, zinc-binding	ADH_N,ADH_zinc_N	HMMPfam	none	NA
8	45_483406_14	45	Aspfij1	Aspergillus	fijiensis	Nigri	444784	none	14	701744.0	702550.0	-	Methyltransferase type 11	Methyltransf_11	HMMPfam	none	NA
8	38_352396_6	38	Aspuva1	Aspergillus	uvarum	Nigri	372806	none	6	329705.0	332770.0	+	Fungal transcriptional regulatory protein, N-terminal,Fungal specific transcription factor	Zn_clus,Fungal_trans	HMMPfam	none	NA
8	38_352396_6	38	Aspuva1	Aspergillus	uvarum	Nigri	352400	none	6	327488.0	327991.0	+	Heat shock protein DnaJ, N-terminal	DnaJ	HMMPfam	none	NA
8	38_352396_6	38	Aspuva1	Aspergillus	uvarum	Nigri	352399	none	6	326420.0	327134.0	-	Ribosomal protein L24e	Ribosomal_L24e	HMMPfam	none	NA
8	38_352396_6	38	Aspuva1	Aspergillus	uvarum	Nigri	410729	none	6	322583.0	325552.0	-	Peptidase M41, FtsH extracellular,ATPase, AAA-type, core,AAA ATPase, core,Peptidase M41	FtsH_ext,AAA domain,AAA domain (Cdc48 subfamily),AAA,Peptidase_M41	HMMPfam	none	NA
8	38_352396_6	38	Aspuva1	Aspergillus	uvarum	Nigri	278224	none	6	320243.0	321511.0	+	6-phosphogluconate dehydrogenase, NAD-binding	NAD_binding_2	HMMPfam	none	NA
8	38_352396_6	38	Aspuva1	Aspergillus	uvarum	Nigri	352396	NRPS-Like	6	315946.0	318723.0	-	AMP-dependent synthetase and ligase,Phosphopantetheine-binding,Thioesterase	AMP-binding,PP-binding,Thioesterase	HMMPfam	none	NA
8	45_516459_16	45	Aspfij1	Aspergillus	fijiensis	Nigri	524419	none	16	447604.0	448311.0	-	Protease inhibitor I4, serpin	Serpin	HMMPfam	none	NA
8	45_516459_16	45	Aspfij1	Aspergillus	fijiensis	Nigri	492314	none	16	447181.0	447558.0	-	Protease inhibitor I4, serpin	Serpin	HMMPfam	none	NA
8	45_516459_16	45	Aspfij1	Aspergillus	fijiensis	Nigri	483142	none	16	442404.0	446695.0	-	Methyltransferase type 12,Alcohol dehydrogenase GroES-like,Polyketide synthase, KR	Methyltransf_12,ADH_N,KR	HMMPfam	none	NA
8	41_321335_11	41	Aspvio1	Aspergillus	violaceofuscus	Nigri	321335	DMAT	11	392977.0	394466.0	-	none	none	none	none	NA
8	38_410098_10	38	Aspuva1	Aspergillus	uvarum	Nigri	410098	NRPS-Like	10	12654.0	15443.0	+	AMP-dependent synthetase and ligase,Thioesterase	AMP-binding,Thioesterase	HMMPfam	none	NA
8	38_410098_10	38	Aspuva1	Aspergillus	uvarum	Nigri	323959	none	10	10048.0	11423.0	+	O-methyltransferase, family 2	Methyltransf_2	HMMPfam	none	NA
8	38_410098_10	38	Aspuva1	Aspergillus	uvarum	Nigri	387983	none	10	7616.0	9150.0	-	O-methyltransferase, family 2	Methyltransf_2	HMMPfam	none	NA
8	38_410098_10	38	Aspuva1	Aspergillus	uvarum	Nigri	298613	none	10	5816.0	7495.0	+	Haloacid dehalogenase-like hydrolase	Hydrolase	HMMPfam	none	NA
8	38_410098_10	38	Aspuva1	Aspergillus	uvarum	Nigri	370178	none	10	3543.0	5170.0	+	none	none	none	none	NA
8	3_113982_6	3	Aspac1	Aspergillus	aculeatus	Nigri	113980	none	6	1910624.0	1911904.0	-	6-phosphogluconate dehydrogenase, NAD-binding	NAD_binding_2	HMMPfam	none	NA
8	3_113982_6	3	Aspac1	Aspergillus	aculeatus	Nigri	23681	none	6	1906568.0	1909537.0	+	Peptidase M41, FtsH extracellular,ATPase, AAA-type, core,AAA ATPase, core,Peptidase M41	FtsH_ext,AAA domain,AAA domain (Cdc48 subfamily),AAA,Peptidase_M41	HMMPfam	none	NA
8	3_113982_6	3	Aspac1	Aspergillus	aculeatus	Nigri	76252	none	6	1904998.0	1905713.0	+	Ribosomal protein L24e	Ribosomal_L24e	HMMPfam	none	NA
8	3_113982_6	3	Aspac1	Aspergillus	aculeatus	Nigri	40478	none	6	1904142.0	1904645.0	-	Heat shock protein DnaJ, N-terminal	DnaJ	HMMPfam	none	NA
8	3_113982_6	3	Aspac1	Aspergillus	aculeatus	Nigri	24010	none	6	1899354.0	1902416.0	-	Fungal transcriptional regulatory protein, N-terminal,Fungal specific transcription factor	Zn_clus,Fungal_trans	HMMPfam	none	NA
8	38_434077_19	38	Aspuva1	Aspergillus	uvarum	Nigri	356340	none	19	263928.0	264740.0	+	Methyltransferase type 11	Methyltransf_11	HMMPfam	none	NA
8	38_434077_19	38	Aspuva1	Aspergillus	uvarum	Nigri	419707	none	19	261415.0	262950.0	+	none	none	none	none	NA
8	38_434077_19	38	Aspuva1	Aspergillus	uvarum	Nigri	356337	none	19	247912.0	248814.0	+	Alpha/beta hydrolase fold-3	Abhydrolase_3	HMMPfam	none	NA
8	38_434077_19	38	Aspuva1	Aspergillus	uvarum	Nigri	250505	DMAT	19	237904.0	239352.0	-	none	none	none	none	NA
8	38_434077_19	38	Aspuva1	Aspergillus	uvarum	Nigri	376349	none	19	235276.0	237213.0	+	FAD linked oxidase, N-terminal,Berberine/berberine-like	FAD_binding_4,BBE	HMMPfam	none	NA
8	38_434077_19	38	Aspuva1	Aspergillus	uvarum	Nigri	404209	none	19	232864.0	233924.0	-	none	none	none	none	NA
8	38_434077_19	38	Aspuva1	Aspergillus	uvarum	Nigri	356336	none	19	230833.0	231577.0	-	none	none	none	none	NA
8	31_364141_13	31	Aspsac1	Aspergillus	saccharolyticus	Nigri	364139	none	13	303657.0	304931.0	+	none	none	none	none	NA
8	31_364141_13	31	Aspsac1	Aspergillus	saccharolyticus	Nigri	336644	none	13	301909.0	302712.0	+	Glycoside hydrolase, family 11	Glyco_hydro_11	HMMPfam	none	NA
8	47_310733_7	47	Aspjap1	Aspergillus	japonicus	Nigri	310557	none	7	64291.0	66445.0	-	none	none	none	none	NA
8	47_437499_11	47	Aspjap1	Aspergillus	japonicus	Nigri	391466	none	11	39192.0	40869.0	+	FG-GAP	FG-GAP	HMMPfam	none	NA
8	47_437499_11	47	Aspjap1	Aspergillus	japonicus	Nigri	391463	none	11	26616.0	27173.0	+	GNAT domain,GCN5-related N-acetyltransferase	GNAT acetyltransferase 2,Acetyltransferase (GNAT) domain,Acetyltransf_1	HMMPfam	none	NA
8	41_442447_16	41	Aspvio1	Aspergillus	violaceofuscus	Nigri	431858	none	16	59514.0	60278.0	-	none	none	none	none	NA
8	41_442447_16	41	Aspvio1	Aspergillus	violaceofuscus	Nigri	473017	none	16	27907.0	28697.0	-	ThiJ/PfpI	DJ-1_PfpI	HMMPfam	none	NA
8	5_251986_7	5	Aspbru1	Aspergillus	brunneoviolaceus	Nigri	251986	NRPS-Like	7	196207.0	199002.0	-	AMP-dependent synthetase and ligase,Phosphopantetheine-binding,Thioesterase	AMP-binding,PP-binding,Thioesterase	HMMPfam	none	NA
8	47_437499_11	47	Aspjap1	Aspergillus	japonicus	Nigri	450038	none	11	36746.0	38215.0	+	O-methyltransferase, family 2	Methyltransf_2	HMMPfam	none	NA
8	47_437499_11	47	Aspjap1	Aspergillus	japonicus	Nigri	381764	none	11	34738.0	35860.0	-	Protease inhibitor I4, serpin	Serpin	HMMPfam	none	NA
8	47_437499_11	47	Aspjap1	Aspergillus	japonicus	Nigri	402353	none	11	32265.0	33211.0	-	Polyketide synthase, KR	KR	HMMPfam	none	NA
8	47_437499_11	47	Aspjap1	Aspergillus	japonicus	Nigri	391464	none	11	29178.0	31391.0	+	Fungal transcriptional regulatory protein, N-terminal,Fungal specific transcription factor	Zn_clus,Fungal_trans	HMMPfam	none	NA
8	47_437499_11	47	Aspjap1	Aspergillus	japonicus	Nigri	458190	none	11	27943.0	28733.0	-	ThiJ/PfpI	DJ-1_PfpI	HMMPfam	none	NA
8	41_321335_11	41	Aspvio1	Aspergillus	violaceofuscus	Nigri	428017	none	11	413846.0	416000.0	+	none	none	none	none	NA
8	41_321335_11	41	Aspvio1	Aspergillus	violaceofuscus	Nigri	455263	none	11	416787.0	418346.0	+	none	none	none	none	NA
8	41_321335_11	41	Aspvio1	Aspergillus	violaceofuscus	Nigri	398430	none	11	418884.0	419696.0	+	Methyltransferase type 11	Methyltransf_11	HMMPfam	none	NA
8	41_321335_11	41	Aspvio1	Aspergillus	violaceofuscus	Nigri	92170	none	11	412894.0	413502.0	-	none	none	none	none	NA
8	41_321335_11	41	Aspvio1	Aspergillus	violaceofuscus	Nigri	92167	none	11	409627.0	411279.0	-	Fungal transcriptional regulatory protein, N-terminal	Zn_clus	HMMPfam	none	NA
8	41_321335_11	41	Aspvio1	Aspergillus	violaceofuscus	Nigri	374421	none	11	406319.0	407757.0	-	none	none	none	none	NA
8	41_321335_11	41	Aspvio1	Aspergillus	violaceofuscus	Nigri	321874	none	11	403099.0	403935.0	+	Alpha/beta hydrolase fold-3	Abhydrolase_3	HMMPfam	none	NA
8	41_321335_11	41	Aspvio1	Aspergillus	violaceofuscus	Nigri	321626	none	11	395397.0	396809.0	-	Aminotransferase, class I and II	Aminotran_1_2	HMMPfam	none	NA
8	41_442447_16	41	Aspvio1	Aspergillus	violaceofuscus	Nigri	421774	none	16	61322.0	62458.0	-	Phosphopantetheine-binding,Thioesterase	PP-binding,Thioesterase	HMMPfam	none	NA
8	41_442447_16	41	Aspvio1	Aspergillus	violaceofuscus	Nigri	115034	none	16	26572.0	27147.0	+	GNAT domain,GCN5-related N-acetyltransferase	GNAT acetyltransferase 2,Acetyltransferase (GNAT) domain,Acetyltransf_1	HMMPfam	none	NA
8	5_499240_18	5	Aspbru1	Aspergillus	brunneoviolaceus	Nigri	464873	none	18	269674.0	270195.0	+	none	none	none	none	NA
8	3_47294_7	3	Aspac1	Aspergillus	aculeatus	Nigri	47294	DMAT	7	396196.0	397687.0	-	none	none	none	none	NA
8	3_31276_13	3	Aspac1	Aspergillus	aculeatus	Nigri	61910	none	13	681008.0	682701.0	-	FG-GAP	FG-GAP	HMMPfam	none	NA
8	3_31276_13	3	Aspac1	Aspergillus	aculeatus	Nigri	44900	none	13	677794.0	680089.0	+	none	none	none	none	NA
8	3_31276_13	3	Aspac1	Aspergillus	aculeatus	Nigri	31276	NRPS-Like	13	673949.0	676738.0	+	AMP-dependent synthetase and ligase,Phosphopantetheine-binding,Thioesterase	AMP-binding,PP-binding,Thioesterase	HMMPfam	none	NA
8	3_31276_13	3	Aspac1	Aspergillus	aculeatus	Nigri	44898	none	13	672230.0	673632.0	-	O-methyltransferase, family 2	Methyltransf_2	HMMPfam	none	NA
8	3_31276_13	3	Aspac1	Aspergillus	aculeatus	Nigri	53296	none	13	670417.0	672121.0	+	Haloacid dehalogenase-like hydrolase	Hydrolase	HMMPfam	none	NA
8	3_31276_13	3	Aspac1	Aspergillus	aculeatus	Nigri	44896	none	13	668164.0	669444.0	+	Cytochrome P450	p450	HMMPfam	none	NA
8	3_31276_13	3	Aspac1	Aspergillus	aculeatus	Nigri	61904	none	13	666156.0	666957.0	+	Glycoside hydrolase, family 11	Glyco_hydro_11	HMMPfam	none	NA
8	3_31276_13	3	Aspac1	Aspergillus	aculeatus	Nigri	53294	none	13	662763.0	664551.0	+	Glucose-methanol-choline oxidoreductase, N-terminal	GMC_oxred_N	HMMPfam	none	NA
8	3_31276_13	3	Aspac1	Aspergillus	aculeatus	Nigri	122191	none	13	659547.0	661943.0	+	Fungal transcriptional regulatory protein, N-terminal,Fungal specific transcription factor	Zn_clus,Fungal_trans	HMMPfam	none	NA
8	41_442447_16	41	Aspvio1	Aspergillus	violaceofuscus	Nigri	331146	none	16	67978.0	69657.0	-	Haloacid dehalogenase-like hydrolase	Hydrolase	HMMPfam	none	NA
8	41_442447_16	41	Aspvio1	Aspergillus	violaceofuscus	Nigri	457044	none	16	66370.0	67852.0	+	O-methyltransferase, family 2	Methyltransf_2	HMMPfam	none	NA
8	41_442447_16	41	Aspvio1	Aspergillus	violaceofuscus	Nigri	457040	none	16	63871.0	65234.0	-	O-methyltransferase, family 2	Methyltransf_2	HMMPfam	none	NA
8	41_442447_16	41	Aspvio1	Aspergillus	violaceofuscus	Nigri	457029	none	16	51065.0	52186.0	-	Protease inhibitor I4, serpin	Serpin	HMMPfam	none	NA
8	45_516459_16	45	Aspfij1	Aspergillus	fijiensis	Nigri	465381	none	16	464259.0	465845.0	+	O-methyltransferase, family 2	Methyltransf_2	HMMPfam	none	NA
8	45_516459_16	45	Aspfij1	Aspergillus	fijiensis	Nigri	465380	none	16	461885.0	463263.0	-	O-methyltransferase, family 2	Methyltransf_2	HMMPfam	none	NA
8	3_47294_7	3	Aspac1	Aspergillus	aculeatus	Nigri	1859726	none	7	409658.0	411119.0	-	none	none	none	none	NA
8	3_47294_7	3	Aspac1	Aspergillus	aculeatus	Nigri	63944	none	7	406483.0	407394.0	+	Alpha/beta hydrolase fold-3	Abhydrolase_3	HMMPfam	none	NA
8	3_47294_7	3	Aspac1	Aspergillus	aculeatus	Nigri	1907009	NRPS-Like	7	402892.0	405717.0	+	AMP-dependent synthetase and ligase,Thioesterase	AMP-binding,Thioesterase	HMMPfam	none	NA
8	3_47294_7	3	Aspac1	Aspergillus	aculeatus	Nigri	35411	none	7	398620.0	400038.0	-	Aminotransferase, class I and II	Aminotran_1_2	HMMPfam	none	NA
8	41_442447_16	41	Aspvio1	Aspergillus	violaceofuscus	Nigri	442447	PKS	16	40612.0	48868.0	-	Beta-ketoacyl synthase, N-terminal,Beta-ketoacyl synthase, C-terminal,Acyl transferase,Methyltransferase type 12,Alcohol dehydrogenase GroES-like,Alcohol dehydrogenase, zinc-binding,Polyketide synthase, KR	ketoacyl-synt,Ketoacyl-synt_C,Acyl_transf_1,Methyltransf_12,ADH_N,ADH_zinc_N,KR	HMMPfam	none	NA
8	41_442447_16	41	Aspvio1	Aspergillus	violaceofuscus	Nigri	115207	none	16	36264.0	37340.0	-	none	none	none	none	NA
8	5_76260_11	5	Aspbru1	Aspergillus	brunneoviolaceus	Nigri	350934	none	11	361028.0	362375.0	+	none	none	none	none	NA
8	5_76260_11	5	Aspbru1	Aspergillus	brunneoviolaceus	Nigri	448950	none	11	358408.0	360146.0	-	none	none	none	none	NA
8	38_410098_10	38	Aspuva1	Aspergillus	uvarum	Nigri	360003	none	10	28025.0	28606.0	-	GNAT domain,GCN5-related N-acetyltransferase	GNAT acetyltransferase 2,Acetyltransferase (GNAT) domain,Acetyltransf_1	HMMPfam	none	NA
8	5_251986_7	5	Aspbru1	Aspergillus	brunneoviolaceus	Nigri	371727	none	7	202785.0	205754.0	-	Peptidase M41, FtsH extracellular,ATPase, AAA-type, core,AAA ATPase, core,Peptidase M41	FtsH_ext,AAA domain,AAA domain (Cdc48 subfamily),AAA,Peptidase_M41	HMMPfam	none	NA
8	5_251986_7	5	Aspbru1	Aspergillus	brunneoviolaceus	Nigri	252038	none	7	201967.0	202269.0	+	none	none	none	none	NA
8	5_251986_7	5	Aspbru1	Aspergillus	brunneoviolaceus	Nigri	446383	none	7	200476.0	201761.0	+	6-phosphogluconate dehydrogenase, NAD-binding	NAD_binding_2	HMMPfam	none	NA
8	41_442447_16	41	Aspvio1	Aspergillus	violaceofuscus	Nigri	411904	none	16	70567.0	71890.0	-	none	none	none	none	NA
8	5_499240_18	5	Aspbru1	Aspergillus	brunneoviolaceus	Nigri	444014	none	18	280465.0	281034.0	-	GNAT domain,GCN5-related N-acetyltransferase	GNAT acetyltransferase 2,Acetyltransferase (GNAT) domain,Acetyltransf_1	HMMPfam	none	NA
8	41_413581_6	41	Aspvio1	Aspergillus	violaceofuscus	Nigri	387034	none	6	197251.0	197753.0	-	Heat shock protein DnaJ, N-terminal	DnaJ	HMMPfam	none	NA
8	41_413581_6	41	Aspvio1	Aspergillus	violaceofuscus	Nigri	433731	none	6	192479.0	195547.0	-	Fungal transcriptional regulatory protein, N-terminal,Fungal specific transcription factor	Zn_clus,Fungal_trans	HMMPfam	none	NA
8	45_516459_16	45	Aspfij1	Aspergillus	fijiensis	Nigri	483145	none	16	471213.0	472014.0	-	Glycoside hydrolase, family 11	Glyco_hydro_11	HMMPfam	none	NA
8	45_516459_16	45	Aspfij1	Aspergillus	fijiensis	Nigri	492323	none	16	468731.0	470011.0	-	none	none	none	none	NA
8	45_516459_16	45	Aspfij1	Aspergillus	fijiensis	Nigri	516474	none	16	465868.0	467623.0	-	Haloacid dehalogenase-like hydrolase	Hydrolase	HMMPfam	none	NA
8	45_516459_16	45	Aspfij1	Aspergillus	fijiensis	Nigri	208516	none	16	452205.0	453894.0	+	FG-GAP	FG-GAP	HMMPfam	none	NA
8	3_47294_7	3	Aspac1	Aspergillus	aculeatus	Nigri	47296	none	7	401771.0	402184.0	-	none	none	none	none	NA
8	38_410098_10	38	Aspuva1	Aspergillus	uvarum	Nigri	360001	none	10	26488.0	27278.0	+	ThiJ/PfpI	DJ-1_PfpI	HMMPfam	none	NA
8	38_410098_10	38	Aspuva1	Aspergillus	uvarum	Nigri	360000	none	10	23856.0	26042.0	-	Fungal transcriptional regulatory protein, N-terminal,Fungal specific transcription factor	Zn_clus,Fungal_trans	HMMPfam	none	NA
8	38_410098_10	38	Aspuva1	Aspergillus	uvarum	Nigri	437378	none	10	19497.0	23055.0	-	O-methyltransferase, family 2,FG-GAP	Methyltransf_2,FG-GAP	HMMPfam	none	NA
8	38_410098_10	38	Aspuva1	Aspergillus	uvarum	Nigri	410102	none	10	16441.0	17178.0	+	none	none	none	none	NA
8	41_413581_6	41	Aspvio1	Aspergillus	violaceofuscus	Nigri	413581	NRPS-Like	6	206485.0	209262.0	+	AMP-dependent synthetase and ligase,Phosphopantetheine-binding,Thioesterase	AMP-binding,PP-binding,Thioesterase	HMMPfam	none	NA
8	41_413581_6	41	Aspvio1	Aspergillus	violaceofuscus	Nigri	403672	none	6	203750.0	205014.0	-	6-phosphogluconate dehydrogenase, NAD-binding	NAD_binding_2	HMMPfam	none	NA
8	41_413581_6	41	Aspvio1	Aspergillus	violaceofuscus	Nigri	433734	none	6	199685.0	202654.0	+	Peptidase M41, FtsH extracellular,ATPase, AAA-type, core,AAA ATPase, core,Peptidase M41	FtsH_ext,AAA domain,AAA domain (Cdc48 subfamily),AAA,Peptidase_M41	HMMPfam	none	NA
8	41_413581_6	41	Aspvio1	Aspergillus	violaceofuscus	Nigri	444021	none	6	198107.0	198818.0	+	Ribosomal protein L24e	Ribosomal_L24e	HMMPfam	none	NA
8	5_499240_18	5	Aspbru1	Aspergillus	brunneoviolaceus	Nigri	499241	none	18	265016.0	266474.0	-	O-methyltransferase, family 2	Methyltransf_2	HMMPfam	none	NA
8	45_516459_16	45	Aspfij1	Aspergillus	fijiensis	Nigri	208545	none	16	473872.0	479655.0	+	Zinc finger, CCCH-type,Zinc finger, NF-X1-type	zf-CCCH,zf-NF-X1	HMMPfam	none	NA
8	45_516459_16	45	Aspfij1	Aspergillus	fijiensis	Nigri	516453	none	16	449894.0	451354.0	+	O-methyltransferase, family 2	Methyltransf_2	HMMPfam	none	NA
8	5_499240_18	5	Aspbru1	Aspergillus	brunneoviolaceus	Nigri	454134	none	18	250341.0	251831.0	-	O-methyltransferase, family 2	Methyltransf_2	HMMPfam	none	NA
8	41_442447_16	41	Aspvio1	Aspergillus	violaceofuscus	Nigri	401995	none	16	29143.0	31350.0	+	Fungal transcriptional regulatory protein, N-terminal,Fungal specific transcription factor	Zn_clus,Fungal_trans	HMMPfam	none	NA
8	5_499240_18	5	Aspbru1	Aspergillus	brunneoviolaceus	Nigri	499248	none	18	268056.0	269186.0	+	Protease inhibitor I4, serpin	Serpin	HMMPfam	none	NA
8	5_499240_18	5	Aspbru1	Aspergillus	brunneoviolaceus	Nigri	464870	none	18	262350.0	264039.0	-	FG-GAP	FG-GAP	HMMPfam	none	NA
8	5_499240_18	5	Aspbru1	Aspergillus	brunneoviolaceus	Nigri	499240	NRPS-Like	18	255510.0	258299.0	+	AMP-dependent synthetase and ligase,Phosphopantetheine-binding,Thioesterase	AMP-binding,PP-binding,Thioesterase	HMMPfam	none	NA
8	5_499240_18	5	Aspbru1	Aspergillus	brunneoviolaceus	Nigri	474373	none	18	252928.0	254307.0	+	O-methyltransferase, family 2	Methyltransf_2	HMMPfam	none	NA
8	47_310733_7	47	Aspjap1	Aspergillus	japonicus	Nigri	336579	none	7	60611.0	61423.0	-	Methyltransferase type 11	Methyltransf_11	HMMPfam	none	NA
8	45_516459_16	45	Aspfij1	Aspergillus	fijiensis	Nigri	492327	none	16	480174.0	481465.0	+	Alcohol dehydrogenase GroES-like,Alcohol dehydrogenase, zinc-binding	ADH_N,ADH_zinc_N	HMMPfam	none	NA
8	47_437499_11	47	Aspjap1	Aspergillus	japonicus	Nigri	381767	none	11	43425.0	44151.0	-	none	none	none	none	NA
8	5_76260_11	5	Aspbru1	Aspergillus	brunneoviolaceus	Nigri	76260	DMAT	11	366731.0	368230.0	-	none	none	none	none	NA
8	41_442447_16	41	Aspvio1	Aspergillus	violaceofuscus	Nigri	401996	none	16	31893.0	33718.0	-	Serine/threonine protein kinase-related,Ankyrin repeat,Ankyrin	Pkinase,Ankyrin repeat,Ank	HMMPfam	none	NA
8	5_76260_11	5	Aspbru1	Aspergillus	brunneoviolaceus	Nigri	492214	none	11	364141.0	366084.0	+	FAD linked oxidase, N-terminal,Berberine/berberine-like	FAD_binding_4,BBE	HMMPfam	none	NA
8	45_516459_16	45	Aspfij1	Aspergillus	fijiensis	Nigri	524426	none	16	483826.0	486929.0	-	Negative transcriptional regulator,Fungal transcriptional regulatory protein, N-terminal	FMN_bind_2,Zn_clus	HMMPfam	none	NA
8	5_499240_18	5	Aspbru1	Aspergillus	brunneoviolaceus	Nigri	416153	none	18	278925.0	279715.0	+	ThiJ/PfpI	DJ-1_PfpI	HMMPfam	none	NA
8	5_499240_18	5	Aspbru1	Aspergillus	brunneoviolaceus	Nigri	444013	none	18	276246.0	278483.0	-	Fungal transcriptional regulatory protein, N-terminal,Fungal specific transcription factor	Zn_clus,Fungal_trans	HMMPfam	none	NA
8	5_499240_18	5	Aspbru1	Aspergillus	brunneoviolaceus	Nigri	483104	none	18	270931.0	275503.0	+	Beta-ketoacyl synthase, C-terminal,Acyl transferase,Alcohol dehydrogenase GroES-like,Alcohol dehydrogenase, zinc-binding,Polyketide synthase, KR	Ketoacyl-synt_C,Acyl_transf_1,ADH_N,ADH_zinc_N,KR	HMMPfam	none	NA
8	5_499240_18	5	Aspbru1	Aspergillus	brunneoviolaceus	Nigri	464869	none	18	259357.0	260069.0	+	none	none	none	none	NA
8	47_433648_6	47	Aspjap1	Aspergillus	japonicus	Nigri	316621	none	6	291715.0	294783.0	+	Fungal transcriptional regulatory protein, N-terminal,Fungal specific transcription factor	Zn_clus,Fungal_trans	HMMPfam	none	NA
8	45_516459_16	45	Aspfij1	Aspergillus	fijiensis	Nigri	444497	none	16	482299.0	483615.0	+	Nitrilase/cyanide hydratase and apolipoprotein N-acyltransferase	CN_hydrolase	HMMPfam	none	NA
8	47_433648_6	47	Aspjap1	Aspergillus	japonicus	Nigri	390496	none	6	289501.0	290003.0	+	Heat shock protein DnaJ, N-terminal	DnaJ	HMMPfam	none	NA
8	47_433648_6	47	Aspjap1	Aspergillus	japonicus	Nigri	449240	none	6	288436.0	289147.0	-	Ribosomal protein L24e	Ribosomal_L24e	HMMPfam	none	NA
8	47_437499_11	47	Aspjap1	Aspergillus	japonicus	Nigri	421232	none	11	51748.0	53238.0	+	O-methyltransferase, family 2	Methyltransf_2	HMMPfam	none	NA
8	5_76260_11	5	Aspbru1	Aspergillus	brunneoviolaceus	Nigri	437915	none	11	369498.0	370559.0	-	Aminotransferase, class I and II	Aminotran_1_2	HMMPfam	none	NA
8	47_310733_7	47	Aspjap1	Aspergillus	japonicus	Nigri	427612	none	7	61957.0	63504.0	-	none	none	none	none	NA
8	5_76260_11	5	Aspbru1	Aspergillus	brunneoviolaceus	Nigri	492230	none	11	380374.0	381841.0	-	none	none	none	none	NA
8	5_499240_18	5	Aspbru1	Aspergillus	brunneoviolaceus	Nigri	365631	none	18	248562.0	250239.0	+	Haloacid dehalogenase-like hydrolase	Hydrolase	HMMPfam	none	NA
8	47_433648_6	47	Aspjap1	Aspergillus	japonicus	Nigri	132607	none	6	284600.0	287569.0	-	Peptidase M41, FtsH extracellular,ATPase, AAA-type, core,AAA ATPase, core,Peptidase M41	FtsH_ext,AAA domain,AAA domain (Cdc48 subfamily),AAA,Peptidase_M41	HMMPfam	none	NA
8	5_76260_11	5	Aspbru1	Aspergillus	brunneoviolaceus	Nigri	458484	none	11	383638.0	385308.0	-	Fungal transcriptional regulatory protein, N-terminal	Zn_clus	HMMPfam	none	NA
8	5_76260_11	5	Aspbru1	Aspergillus	brunneoviolaceus	Nigri	351039	none	11	377143.0	377994.0	+	Alpha/beta hydrolase fold-3	Abhydrolase_3	HMMPfam	none	NA
8	5_76260_11	5	Aspbru1	Aspergillus	brunneoviolaceus	Nigri	469933	NRPS-Like	11	372476.0	376288.0	+	AMP-dependent synthetase and ligase,Thioesterase	AMP-binding,Thioesterase	HMMPfam	none	NA
8	47_433648_6	47	Aspjap1	Aspergillus	japonicus	Nigri	380643	none	6	282227.0	283490.0	+	6-phosphogluconate dehydrogenase, NAD-binding	NAD_binding_2	HMMPfam	none	NA
8	5_499240_18	5	Aspbru1	Aspergillus	brunneoviolaceus	Nigri	464858	none	18	237635.0	238240.0	+	Fungal transcriptional regulatory protein, N-terminal	Zn_clus	HMMPfam	none	NA
8	47_433648_6	47	Aspjap1	Aspergillus	japonicus	Nigri	433648	NRPS-Like	6	277979.0	280756.0	-	AMP-dependent synthetase and ligase,Phosphopantetheine-binding,Thioesterase	AMP-binding,PP-binding,Thioesterase	HMMPfam	none	NA
8	5_499240_18	5	Aspbru1	Aspergillus	brunneoviolaceus	Nigri	171385	none	18	238252.0	240011.0	+	Fungal specific transcription factor	Fungal_trans	HMMPfam	none	NA
8	45_516459_16	45	Aspfij1	Aspergillus	fijiensis	Nigri	492318	none	16	456128.0	456837.0	-	none	none	none	none	NA
8	47_437499_11	47	Aspjap1	Aspergillus	japonicus	Nigri	437499	NRPS-Like	11	45196.0	47985.0	-	AMP-dependent synthetase and ligase,Phosphopantetheine-binding,Thioesterase	AMP-binding,PP-binding,Thioesterase	HMMPfam	none	NA
8	45_516459_16	45	Aspfij1	Aspergillus	fijiensis	Nigri	516459	NRPS-Like	16	457885.0	460674.0	-	AMP-dependent synthetase and ligase,Phosphopantetheine-binding,Thioesterase	AMP-binding,PP-binding,Thioesterase	HMMPfam	none	NA
8	5_499240_18	5	Aspbru1	Aspergillus	brunneoviolaceus	Nigri	499224	none	18	244230.0	245036.0	+	Glycoside hydrolase, family 11	Glyco_hydro_11	HMMPfam	none	NA
8	47_437499_11	47	Aspjap1	Aspergillus	japonicus	Nigri	367822	none	11	49244.0	50607.0	-	O-methyltransferase, family 2	Methyltransf_2	HMMPfam	none	NA
8	5_499240_18	5	Aspbru1	Aspergillus	brunneoviolaceus	Nigri	454131	none	18	240825.0	242610.0	+	HI0933-like protein	HI0933_like	HMMPfam	none	NA
8	5_499240_18	5	Aspbru1	Aspergillus	brunneoviolaceus	Nigri	432969	none	18	246239.0	247519.0	+	none	none	none	none	NA
9	1_73203_7	1	Aspfo1	Aspergillus	luchuensis CBS 106.47	Nigri	73203	PKS	7	596656.0	604109.0	+	Beta-ketoacyl synthase, N-terminal,Beta-ketoacyl synthase, C-terminal,Acyl transferase,Methyltransferase type 12,Alcohol dehydrogenase GroES-like,Alcohol dehydrogenase, zinc-binding,Polyketide synthase, KR,Phosphopantetheine-binding	ketoacyl-synt,Ketoacyl-synt_C,Acyl_transf_1,Methyltransf_12,ADH_N,ADH_zinc_N,KR,PP-binding	HMMPfam	none	NA
9	1_73203_7	1	Aspfo1	Aspergillus	luchuensis CBS 106.47	Nigri	139748	none	7	593089.0	594656.0	-	Monooxygenase, FAD-binding	FAD_binding_3	HMMPfam	none	NA
9	1_73203_7	1	Aspfo1	Aspergillus	luchuensis CBS 106.47	Nigri	287660	none	7	591369.0	592524.0	+	none	none	none	none	NA
9	1_73203_7	1	Aspfo1	Aspergillus	luchuensis CBS 106.47	Nigri	698164	none	7	589170.0	589568.0	+	none	none	none	none	NA
9	1_73203_7	1	Aspfo1	Aspergillus	luchuensis CBS 106.47	Nigri	287644	none	7	587836.0	588838.0	+	none	none	none	none	NA
9	1_73203_7	1	Aspfo1	Aspergillus	luchuensis CBS 106.47	Nigri	140136	none	7	586972.0	587848.0	+	none	none	none	none	NA
9	1_73203_7	1	Aspfo1	Aspergillus	luchuensis CBS 106.47	Nigri	49221	none	7	584848.0	586650.0	-	Major facilitator superfamily MFS-1	MFS_1	HMMPfam	none	NA
9	17_36780_2	17	Asphom1	Aspergillus	homomorphus	Nigri	423512	none	2	673062.0	674039.0	+	Cytochrome P450	p450	HMMPfam	none	NA
9	17_36780_2	17	Asphom1	Aspergillus	homomorphus	Nigri	36780	PKS	2	663222.0	670885.0	-	Beta-ketoacyl synthase, N-terminal,Beta-ketoacyl synthase, C-terminal,Acyl transferase,Methyltransferase type 12,Alcohol dehydrogenase GroES-like,Polyketide synthase, KR,Phosphopantetheine-binding	ketoacyl-synt,Ketoacyl-synt_C,Acyl_transf_1,Methyltransf_12,ADH_N,KR,PP-binding	HMMPfam	none	NA
9	3_47290_1	3	Aspac1	Aspergillus	aculeatus	Nigri	47290	PKS	1	377514.0	385286.0	-	Beta-ketoacyl synthase, N-terminal,Beta-ketoacyl synthase, C-terminal,Acyl transferase,Methyltransferase type 12,Alcohol dehydrogenase GroES-like,Alcohol dehydrogenase, zinc-binding,Polyketide synthase, KR	ketoacyl-synt,Ketoacyl-synt_C,Acyl_transf_1,Methyltransf_12,ADH_N,ADH_zinc_N,KR	HMMPfam	none	NA
9	43_12865_1	43	Aspka1_1	Aspergillus	luchuensis IFO 4308	Nigri	12865	PKS	1	366791.0	374244.0	+	Beta-ketoacyl synthase, N-terminal,Beta-ketoacyl synthase, C-terminal,Acyl transferase,Methyltransferase type 12,Alcohol dehydrogenase, zinc-binding,Polyketide synthase, KR,Phosphopantetheine-binding	ketoacyl-synt,Ketoacyl-synt_C,Acyl_transf_1,Methyltransf_12,ADH_zinc_N,KR,PP-binding	HMMPfam	none	NA
10	12_37774_12	12	Aspfl1	Aspergillus	flavus	Flavi	37776	none	12	1041805.0	1043156.0	-	Major facilitator superfamily MFS-1	MFS_1	HMMPfam	none	NA
10	12_37774_12	12	Aspfl1	Aspergillus	flavus	Flavi	37775	none	12	1040353.0	1041278.0	+	Sucraseferredoxin-like	Suc_Fer-like	HMMPfam	none	NA
10	12_37774_12	12	Aspfl1	Aspergillus	flavus	Flavi	37774	PKS	12	1031825.0	1039696.0	+	Beta-ketoacyl synthase, N-terminal,Beta-ketoacyl synthase, C-terminal,Acyl transferase,Phosphopantetheine-binding,Methyltransferase type 12,Male sterility, NAD-binding	ketoacyl-synt,Ketoacyl-synt_C,Acyl_transf_1,PP-binding,Methyltransf_12,NAD_binding_4	HMMPfam	none	NA
10	12_37774_12	12	Aspfl1	Aspergillus	flavus	Flavi	37773	none	12	1030106.0	1031122.0	+	NmrA-like	NmrA	HMMPfam	none	NA
10	12_37774_12	12	Aspfl1	Aspergillus	flavus	Flavi	37772	none	12	1029492.0	1029840.0	-	Short-chain dehydrogenase/reductase SDR	adh_short	HMMPfam	none	NA
10	12_37774_12	12	Aspfl1	Aspergillus	flavus	Flavi	37771	none	12	1027377.0	1028483.0	+	Oxoglutarate/iron-dependent dioxygenase,2OG-Fe(II) oxygenase	2OG-Fe(II) oxygenase superfamily,2OG-FeII_Oxy	HMMPfam	none	NA
10	12_37774_12	12	Aspfl1	Aspergillus	flavus	Flavi	37770	none	12	1026334.0	1026663.0	-	none	none	none	none	NA
10	12_37774_12	12	Aspfl1	Aspergillus	flavus	Flavi	37769	none	12	1024714.0	1026015.0	+	Major facilitator superfamily MFS-1	MFS_1	HMMPfam	none	NA
10	12_37774_12	12	Aspfl1	Aspergillus	flavus	Flavi	37768	none	12	1023033.0	1023836.0	-	none	none	none	none	NA
10	12_37774_12	12	Aspfl1	Aspergillus	flavus	Flavi	37767	none	12	1020928.0	1022407.0	-	FAD dependent oxidoreductase	DAO	HMMPfam	none	NA
10	12_37774_12	12	Aspfl1	Aspergillus	flavus	Flavi	37766	none	12	1020241.0	1020869.0	+	none	none	none	none	NA
10	12_37774_12	12	Aspfl1	Aspergillus	flavus	Flavi	37765	none	12	1017708.0	1019475.0	+	Fungal specific transcription factor	Fungal_trans	HMMPfam	none	NA
10	21_6226_14	21	Aspnid1	Aspergillus	nidulans	Nidulantes	6227	none	14	3288681.0	3289103.0	+	none	none	none	none	NA
10	21_6226_14	21	Aspnid1	Aspergillus	nidulans	Nidulantes	6226	PKS	14	3279992.0	3287961.0	+	Beta-ketoacyl synthase, N-terminal,Beta-ketoacyl synthase, C-terminal,Acyl transferase,Phosphopantetheine-binding,Methyltransferase type 12,Male sterility, NAD-binding	ketoacyl-synt,Ketoacyl-synt_C,Acyl_transf_1,PP-binding,Methyltransf_12,NAD_binding_4	HMMPfam	none	NA
10	21_6226_14	21	Aspnid1	Aspergillus	nidulans	Nidulantes	6225	none	14	3277943.0	3278960.0	+	NmrA-like	NmrA	HMMPfam	none	NA
10	21_6226_14	21	Aspnid1	Aspergillus	nidulans	Nidulantes	6224	none	14	3276778.0	3277672.0	-	Short-chain dehydrogenase/reductase SDR	adh_short	HMMPfam	none	NA
10	21_6226_14	21	Aspnid1	Aspergillus	nidulans	Nidulantes	6223	none	14	3275172.0	3276281.0	+	Oxoglutarate/iron-dependent dioxygenase,2OG-Fe(II) oxygenase	2OG-Fe(II) oxygenase superfamily,2OG-FeII_Oxy	HMMPfam	none	NA
10	21_6226_14	21	Aspnid1	Aspergillus	nidulans	Nidulantes	6222	none	14	3274185.0	3274511.0	-	YCII-related	YCII	HMMPfam	none	NA
10	21_6226_14	21	Aspnid1	Aspergillus	nidulans	Nidulantes	6221	none	14	3272113.0	3273399.0	+	Major facilitator superfamily MFS-1	MFS_1	HMMPfam	none	NA
10	21_6226_14	21	Aspnid1	Aspergillus	nidulans	Nidulantes	6220	none	14	3270831.0	3271628.0	-	Protein of unknown function DUF341	FSH1	HMMPfam	none	NA
10	21_6226_14	21	Aspnid1	Aspergillus	nidulans	Nidulantes	6219	none	14	3268888.0	3270307.0	-	FAD dependent oxidoreductase	DAO	HMMPfam	none	NA
10	21_6226_14	21	Aspnid1	Aspergillus	nidulans	Nidulantes	6218	none	14	3268049.0	3268535.0	+	none	none	none	none	NA
10	21_6226_14	21	Aspnid1	Aspergillus	nidulans	Nidulantes	6217	none	14	3266162.0	3267486.0	-	DNA binding HTH domain, Psq-type,Helix-turn-helix, Psq,CENP-B protein	CENP-B N-terminal DNA-binding domain,HTH_psq,DDE	HMMPfam	none	NA
10	21_6226_14	21	Aspnid1	Aspergillus	nidulans	Nidulantes	6216	none	14	3263015.0	3265156.0	+	Fungal transcriptional regulatory protein, N-terminal,Fungal specific transcription factor	Zn_clus,Fungal_trans	HMMPfam	none	NA
10	21_6226_14	21	Aspnid1	Aspergillus	nidulans	Nidulantes	6229	none	14	3291154.0	3292291.0	+	FAD linked oxidase, N-terminal	FAD_binding_4	HMMPfam	none	NA
10	21_6226_14	21	Aspnid1	Aspergillus	nidulans	Nidulantes	6228	none	14	3290040.0	3290976.0	-	none	none	none	none	NA
11	10_469246_16	10	Aspell1	Aspergillus	ellipticus	Nigri	374067	none	16	160894.0	162169.0	+	Alcohol dehydrogenase GroES-like,Alcohol dehydrogenase, zinc-binding	ADH_N,ADH_zinc_N	HMMPfam	none	NA
11	10_469246_16	10	Aspell1	Aspergillus	ellipticus	Nigri	149401	none	16	157926.0	160167.0	-	Fungal transcriptional regulatory protein, N-terminal	Zn_clus	HMMPfam	none	NA
11	10_469246_16	10	Aspell1	Aspergillus	ellipticus	Nigri	347846	none	16	154473.0	155651.0	+	Major facilitator superfamily MFS-1	MFS_1	HMMPfam	none	NA
11	10_469246_16	10	Aspell1	Aspergillus	ellipticus	Nigri	396511	none	16	156568.0	157794.0	+	none	none	none	none	NA
11	10_469246_16	10	Aspell1	Aspergillus	ellipticus	Nigri	319437	none	16	139161.0	140257.0	+	none	none	none	none	NA
11	10_469246_16	10	Aspell1	Aspergillus	ellipticus	Nigri	469246	HYBRID	16	140552.0	152363.0	-	Beta-ketoacyl synthase, N-terminal,Beta-ketoacyl synthase, C-terminal,Acyl transferase,Alcohol dehydrogenase GroES-like,Polyketide synthase, KR,Phosphopantetheine-binding,Condensation domain,AMP-dependent synthetase and ligase,Male sterility, NAD-binding	ketoacyl-synt,Ketoacyl-synt_C,Acyl_transf_1,ADH_N,KR,PP-binding,Condensation,AMP-binding,NAD_binding_4	HMMPfam	none	NA
11	10_469246_16	10	Aspell1	Aspergillus	ellipticus	Nigri	347838	none	16	136143.0	137934.0	+	Fungal transcriptional regulatory protein, N-terminal	Zn_clus	HMMPfam	none	NA
11	10_469246_16	10	Aspell1	Aspergillus	ellipticus	Nigri	469234	none	16	133215.0	134953.0	+	Amino acid permease-associated region	AA_permease	HMMPfam	none	NA
11	10_469246_16	10	Aspell1	Aspergillus	ellipticus	Nigri	481522	none	16	131013.0	132757.0	-	none	none	none	none	NA
11	10_469246_16	10	Aspell1	Aspergillus	ellipticus	Nigri	427454	none	16	128400.0	128675.0	+	none	none	none	none	NA
11	10_469246_16	10	Aspell1	Aspergillus	ellipticus	Nigri	396506	none	16	128698.0	130339.0	+	Amino acid permease-associated region	AA_permease	HMMPfam	none	NA
11	10_469246_16	10	Aspell1	Aspergillus	ellipticus	Nigri	448205	none	16	126015.0	128004.0	-	Fungal transcriptional regulatory protein, N-terminal	Zn_clus	HMMPfam	none	NA
11	10_469246_16	10	Aspell1	Aspergillus	ellipticus	Nigri	417333	none	16	125191.0	125684.0	-	Domain of unknown function DUF861, cupin-3	Protein of unknown function (DUF861)	HMMPfam	none	NA
11	10_469246_16	10	Aspell1	Aspergillus	ellipticus	Nigri	374039	none	16	119721.0	121642.0	-	General substrate transporter	Sugar_tr	HMMPfam	none	NA
11	10_469246_16	10	Aspell1	Aspergillus	ellipticus	Nigri	448203	none	16	122762.0	124300.0	-	Amine oxidase	Amino_oxidase	HMMPfam	none	NA
11	10_469246_16	10	Aspell1	Aspergillus	ellipticus	Nigri	396502	none	16	117152.0	118962.0	+	Fungal transcriptional regulatory protein, N-terminal	Zn_clus	HMMPfam	none	NA
11	11_454486_11	11	Aspeuc1	Aspergillus	eucalypticola	Nigri	353537	none	11	955812.0	957920.0	+	none	none	none	none	NA
11	11_454486_11	11	Aspeuc1	Aspergillus	eucalypticola	Nigri	454489	none	11	951966.0	954015.0	-	none	none	none	none	NA
11	11_454486_11	11	Aspeuc1	Aspergillus	eucalypticola	Nigri	395681	none	11	949888.0	950865.0	-	none	none	none	none	NA
11	11_454486_11	11	Aspeuc1	Aspergillus	eucalypticola	Nigri	454486	HYBRID	11	937038.0	949050.0	+	Beta-ketoacyl synthase, N-terminal,Beta-ketoacyl synthase, C-terminal,Acyl transferase,Polyketide synthase, KR,Condensation domain,AMP-dependent synthetase and ligase,Phosphopantetheine-binding,Male sterility, NAD-binding	ketoacyl-synt,Ketoacyl-synt_C,Acyl_transf_1,KR,Condensation,AMP-binding,PP-binding,NAD_binding_4	HMMPfam	none	NA
11	11_454486_11	11	Aspeuc1	Aspergillus	eucalypticola	Nigri	414132	none	11	935421.0	936010.0	-	none	none	none	none	NA
11	11_454486_11	11	Aspeuc1	Aspergillus	eucalypticola	Nigri	375024	none	11	933818.0	934537.0	+	none	none	none	none	NA
11	11_454486_11	11	Aspeuc1	Aspergillus	eucalypticola	Nigri	353530	none	11	931569.0	932843.0	-	none	none	none	none	NA
11	11_454486_11	11	Aspeuc1	Aspergillus	eucalypticola	Nigri	434223	none	11	929155.0	930857.0	-	Major facilitator superfamily MFS-1	MFS_1	HMMPfam	none	NA
11	11_454486_11	11	Aspeuc1	Aspergillus	eucalypticola	Nigri	434222	none	11	927646.0	928477.0	+	none	none	none	none	NA
11	11_454486_11	11	Aspeuc1	Aspergillus	eucalypticola	Nigri	454480	none	11	921565.0	922347.0	-	Short-chain dehydrogenase/reductase SDR	adh_short	HMMPfam	none	NA
11	11_454486_11	11	Aspeuc1	Aspergillus	eucalypticola	Nigri	434221	none	11	925001.0	927186.0	+	Fungal transcriptional regulatory protein, N-terminal,Fungal specific transcription factor	Zn_clus,Fungal_trans	HMMPfam	none	NA
11	1_203524_12	1	Aspfo1	Aspergillus	luchuensis CBS 106.47	Nigri	78099	none	12	2435578.0	2437742.0	+	FAD dependent oxidoreductase	DAO	HMMPfam	none	NA
11	1_203524_12	1	Aspfo1	Aspergillus	luchuensis CBS 106.47	Nigri	123750	none	12	2431262.0	2433318.0	-	none	none	none	none	NA
11	1_203524_12	1	Aspfo1	Aspergillus	luchuensis CBS 106.47	Nigri	29479	none	12	2429148.0	2430125.0	-	none	none	none	none	NA
11	1_203524_12	1	Aspfo1	Aspergillus	luchuensis CBS 106.47	Nigri	203524	HYBRID	12	2416323.0	2428338.0	+	Beta-ketoacyl synthase, N-terminal,Beta-ketoacyl synthase, C-terminal,Acyl transferase,Polyketide synthase, KR,Condensation domain,AMP-dependent synthetase and ligase,Phosphopantetheine-binding,Male sterility, NAD-binding	ketoacyl-synt,Ketoacyl-synt_C,Acyl_transf_1,KR,Condensation,AMP-binding,PP-binding,NAD_binding_4	HMMPfam	none	NA
11	1_203524_12	1	Aspfo1	Aspergillus	luchuensis CBS 106.47	Nigri	41480	none	12	2412754.0	2413836.0	+	Alcohol dehydrogenase GroES-like,Alcohol dehydrogenase, zinc-binding	ADH_N,ADH_zinc_N	HMMPfam	none	NA
11	1_203524_12	1	Aspfo1	Aspergillus	luchuensis CBS 106.47	Nigri	203523	none	12	2414718.0	2415307.0	-	none	none	none	none	NA
11	1_203524_12	1	Aspfo1	Aspergillus	luchuensis CBS 106.47	Nigri	41479	none	12	2410868.0	2412142.0	-	none	none	none	none	NA
11	1_203524_12	1	Aspfo1	Aspergillus	luchuensis CBS 106.47	Nigri	124086	none	12	2408464.0	2410166.0	-	Major facilitator superfamily MFS-1	MFS_1	HMMPfam	none	NA
11	1_203524_12	1	Aspfo1	Aspergillus	luchuensis CBS 106.47	Nigri	154121	none	12	2406198.0	2406998.0	-	Short-chain dehydrogenase/reductase SDR	adh_short	HMMPfam	none	NA
11	1_203524_12	1	Aspfo1	Aspergillus	luchuensis CBS 106.47	Nigri	203518	none	12	2404037.0	2405921.0	+	none	none	none	none	NA
11	1_203524_12	1	Aspfo1	Aspergillus	luchuensis CBS 106.47	Nigri	57271	none	12	2401635.0	2403698.0	-	none	none	none	none	NA
11	1_203524_12	1	Aspfo1	Aspergillus	luchuensis CBS 106.47	Nigri	125476	none	12	2399047.0	2400120.0	-	Alcohol dehydrogenase GroES-like,Alcohol dehydrogenase, zinc-binding	ADH_N,ADH_zinc_N	HMMPfam	none	NA
11	24_5588_7	24	Aspni_NRRL3_1	Aspergillus	niger NRRL3	Nigri	5586	none	7	1639414.0	1640463.0	+	Alcohol dehydrogenase GroES-like,Alcohol dehydrogenase, zinc-binding	ADH_N,ADH_zinc_N	HMMPfam	none	NA
11	24_5588_7	24	Aspni_NRRL3_1	Aspergillus	niger NRRL3	Nigri	5585	none	7	1637726.0	1638956.0	-	none	none	none	none	NA
11	24_5588_7	24	Aspni_NRRL3_1	Aspergillus	niger NRRL3	Nigri	5584	none	7	1635442.0	1637109.0	-	Major facilitator superfamily MFS-1	MFS_1	HMMPfam	none	NA
11	24_5588_7	24	Aspni_NRRL3_1	Aspergillus	niger NRRL3	Nigri	5583	none	7	1632731.0	1634663.0	+	Amino acid permease-associated region	AA_permease	HMMPfam	none	NA
11	24_5588_7	24	Aspni_NRRL3_1	Aspergillus	niger NRRL3	Nigri	5582	none	7	1630380.0	1632227.0	-	Fungal transcriptional regulatory protein, N-terminal	Zn_clus	HMMPfam	none	NA
11	25_260454_7	25	Aspni_bvT_1	Aspergillus	niger ATCC 13496	Nigri	260454	HYBRID	7	259058.0	271157.0	+	Beta-ketoacyl synthase, N-terminal,Beta-ketoacyl synthase, C-terminal,Acyl transferase,Methyltransferase type 12,Polyketide synthase, KR,Condensation domain,AMP-dependent synthetase and ligase,Phosphopantetheine-binding,Male sterility, NAD-binding	ketoacyl-synt,Ketoacyl-synt_C,Acyl_transf_1,Methyltransf_12,KR,Condensation,AMP-binding,PP-binding,NAD_binding_4	HMMPfam	none	NA
11	25_260454_7	25	Aspni_bvT_1	Aspergillus	niger ATCC 13496	Nigri	370666	none	7	257732.0	258396.0	-	none	none	none	none	NA
11	25_260454_7	25	Aspni_bvT_1	Aspergillus	niger ATCC 13496	Nigri	45227	none	7	256533.0	257582.0	+	Alcohol dehydrogenase GroES-like,Alcohol dehydrogenase, zinc-binding	ADH_N,ADH_zinc_N	HMMPfam	none	NA
11	25_260454_7	25	Aspni_bvT_1	Aspergillus	niger ATCC 13496	Nigri	280766	none	7	254854.0	256084.0	-	none	none	none	none	NA
11	25_260454_7	25	Aspni_bvT_1	Aspergillus	niger ATCC 13496	Nigri	296012	none	7	252571.0	254238.0	-	Major facilitator superfamily MFS-1	MFS_1	HMMPfam	none	NA
11	25_260454_7	25	Aspni_bvT_1	Aspergillus	niger ATCC 13496	Nigri	280759	none	7	247509.0	249356.0	-	Fungal transcriptional regulatory protein, N-terminal	Zn_clus	HMMPfam	none	NA
11	25_260454_7	25	Aspni_bvT_1	Aspergillus	niger ATCC 13496	Nigri	45162	none	7	249860.0	251792.0	+	Amino acid permease-associated region	AA_permease	HMMPfam	none	NA
11	22_1122199_9	22	Aspni7	Aspergillus	niger ATCC 1015	Nigri	1122208	none	9	2134259.0	2135806.0	+	Amine oxidase	Amino_oxidase	HMMPfam	none	NA
11	22_1122199_9	22	Aspni7	Aspergillus	niger ATCC 1015	Nigri	1122199	HYBRID	9	2109099.0	2121198.0	-	Beta-ketoacyl synthase, N-terminal,Beta-ketoacyl synthase, C-terminal,Acyl transferase,Methyltransferase type 12,Polyketide synthase, KR,Condensation domain,AMP-dependent synthetase and ligase,Phosphopantetheine-binding,Male sterility, NAD-binding	ketoacyl-synt,Ketoacyl-synt_C,Acyl_transf_1,Methyltransf_12,KR,Condensation,AMP-binding,PP-binding,NAD_binding_4	HMMPfam	none	NA
11	19_451865_8	19	Asplac1	Aspergillus	niger (lacticoffeatus)	Nigri	406693	none	8	586026.0	587728.0	+	Major facilitator superfamily MFS-1	MFS_1	HMMPfam	none	NA
11	19_451865_8	19	Asplac1	Aspergillus	niger (lacticoffeatus)	Nigri	471494	none	8	584032.0	585308.0	+	none	none	none	none	NA
11	19_451865_8	19	Asplac1	Aspergillus	niger (lacticoffeatus)	Nigri	406690	none	8	582322.0	583410.0	-	Alcohol dehydrogenase GroES-like,Alcohol dehydrogenase, zinc-binding	ADH_N,ADH_zinc_N	HMMPfam	none	NA
11	19_451865_8	19	Asplac1	Aspergillus	niger (lacticoffeatus)	Nigri	406689	none	8	580916.0	581509.0	+	none	none	none	none	NA
11	19_451865_8	19	Asplac1	Aspergillus	niger (lacticoffeatus)	Nigri	451865	HYBRID	8	567867.0	579889.0	-	Beta-ketoacyl synthase, N-terminal,Beta-ketoacyl synthase, C-terminal,Acyl transferase,Polyketide synthase, KR,Condensation domain,AMP-dependent synthetase and ligase,Phosphopantetheine-binding,Male sterility, NAD-binding	ketoacyl-synt,Ketoacyl-synt_C,Acyl_transf_1,KR,Condensation,AMP-binding,PP-binding,NAD_binding_4	HMMPfam	none	NA
11	19_451865_8	19	Asplac1	Aspergillus	niger (lacticoffeatus)	Nigri	428653	none	8	566111.0	567137.0	+	none	none	none	none	NA
11	19_451865_8	19	Asplac1	Aspergillus	niger (lacticoffeatus)	Nigri	324332	none	8	563136.0	565035.0	+	none	none	none	none	NA
11	19_451865_8	19	Asplac1	Aspergillus	niger (lacticoffeatus)	Nigri	471470	none	8	558571.0	560740.0	-	none	none	none	none	NA
11	19_488298_7	19	Asplac1	Aspergillus	niger (lacticoffeatus)	Nigri	488298	HYBRID	7	108983.0	121082.0	+	Beta-ketoacyl synthase, N-terminal,Beta-ketoacyl synthase, C-terminal,Acyl transferase,Methyltransferase type 12,Polyketide synthase, KR,Condensation domain,AMP-dependent synthetase and ligase,Phosphopantetheine-binding,Male sterility, NAD-binding	ketoacyl-synt,Ketoacyl-synt_C,Acyl_transf_1,Methyltransf_12,KR,Condensation,AMP-binding,PP-binding,NAD_binding_4	HMMPfam	none	NA
11	19_488298_7	19	Asplac1	Aspergillus	niger (lacticoffeatus)	Nigri	377887	none	7	107657.0	108321.0	-	none	none	none	none	NA
11	19_488298_7	19	Asplac1	Aspergillus	niger (lacticoffeatus)	Nigri	195968	none	7	104779.0	105618.0	-	none	none	none	none	NA
11	19_488298_7	19	Asplac1	Aspergillus	niger (lacticoffeatus)	Nigri	196002	none	7	106458.0	107507.0	+	Alcohol dehydrogenase GroES-like,Alcohol dehydrogenase, zinc-binding	ADH_N,ADH_zinc_N	HMMPfam	none	NA
11	19_488298_7	19	Asplac1	Aspergillus	niger (lacticoffeatus)	Nigri	416509	none	7	102496.0	104163.0	-	Major facilitator superfamily MFS-1	MFS_1	HMMPfam	none	NA
11	19_488298_7	19	Asplac1	Aspergillus	niger (lacticoffeatus)	Nigri	488285	none	7	99785.0	101717.0	+	Amino acid permease-associated region	AA_permease	HMMPfam	none	NA
11	19_488298_7	19	Asplac1	Aspergillus	niger (lacticoffeatus)	Nigri	488276	none	7	97434.0	99281.0	-	Fungal transcriptional regulatory protein, N-terminal	Zn_clus	HMMPfam	none	NA
11	23_157348_15	23	Aspni_DSM_1	Aspergillus	niger CBS 513.88	Nigri	157356	none	15	2031611.0	2033158.0	+	Amine oxidase	Amino_oxidase	HMMPfam	none	NA
11	23_157348_15	23	Aspni_DSM_1	Aspergillus	niger CBS 513.88	Nigri	157355	none	15	2030510.0	2030995.0	+	none	none	none	none	NA
11	23_157348_15	23	Aspni_DSM_1	Aspergillus	niger CBS 513.88	Nigri	157354	none	15	2028175.0	2030120.0	+	none	none	none	none	NA
11	23_157348_15	23	Aspni_DSM_1	Aspergillus	niger CBS 513.88	Nigri	157353	none	15	2025837.0	2027769.0	-	Amino acid permease-associated region	AA_permease	HMMPfam	none	NA
11	23_157348_15	23	Aspni_DSM_1	Aspergillus	niger CBS 513.88	Nigri	157352	none	15	2023391.0	2025058.0	+	Major facilitator superfamily MFS-1	MFS_1	HMMPfam	none	NA
11	23_157348_15	23	Aspni_DSM_1	Aspergillus	niger CBS 513.88	Nigri	157351	none	15	2021545.0	2022775.0	+	none	none	none	none	NA
11	23_157348_15	23	Aspni_DSM_1	Aspergillus	niger CBS 513.88	Nigri	157350	none	15	2020047.0	2021096.0	-	Alcohol dehydrogenase GroES-like,Alcohol dehydrogenase, zinc-binding	ADH_N,ADH_zinc_N	HMMPfam	none	NA
11	23_157348_15	23	Aspni_DSM_1	Aspergillus	niger CBS 513.88	Nigri	157349	none	15	2019329.0	2019897.0	+	none	none	none	none	NA
11	23_157348_15	23	Aspni_DSM_1	Aspergillus	niger CBS 513.88	Nigri	157348	HYBRID	15	2006472.0	2018571.0	-	Beta-ketoacyl synthase, N-terminal,Beta-ketoacyl synthase, C-terminal,Acyl transferase,Methyltransferase type 12,Polyketide synthase, KR,Condensation domain,AMP-dependent synthetase and ligase,Phosphopantetheine-binding,Male sterility, NAD-binding	ketoacyl-synt,Ketoacyl-synt_C,Acyl_transf_1,Methyltransf_12,KR,Condensation,AMP-binding,PP-binding,NAD_binding_4	HMMPfam	none	NA
11	23_157348_15	23	Aspni_DSM_1	Aspergillus	niger CBS 513.88	Nigri	157347	none	15	2002568.0	2003551.0	-	none	none	none	none	NA
11	23_157348_15	23	Aspni_DSM_1	Aspergillus	niger CBS 513.88	Nigri	157346	none	15	1999852.0	2001579.0	+	Amine oxidase	Amino_oxidase	HMMPfam	none	NA
11	23_157348_15	23	Aspni_DSM_1	Aspergillus	niger CBS 513.88	Nigri	157345	none	15	1997083.0	1998969.0	+	Homeobox	Homeobox	HMMPfam	none	NA
11	29_302357_8	29	Aspph1	Aspergillus	niger (phoenicis)	Nigri	217758	none	8	111654.0	113647.0	+	none	none	none	none	NA
11	29_302357_8	29	Aspph1	Aspergillus	niger (phoenicis)	Nigri	294608	none	8	107380.0	109423.0	-	none	none	none	none	NA
11	29_302357_8	29	Aspph1	Aspergillus	niger (phoenicis)	Nigri	29429	none	8	105340.0	106362.0	-	none	none	none	none	NA
11	29_302357_8	29	Aspph1	Aspergillus	niger (phoenicis)	Nigri	302357	HYBRID	8	92519.0	104540.0	+	Beta-ketoacyl synthase, N-terminal,Beta-ketoacyl synthase, C-terminal,Acyl transferase,Polyketide synthase, KR,Condensation domain,AMP-dependent synthetase and ligase,Phosphopantetheine-binding,Male sterility, NAD-binding	ketoacyl-synt,Ketoacyl-synt_C,Acyl_transf_1,KR,Condensation,AMP-binding,PP-binding,NAD_binding_4	HMMPfam	none	NA
11	29_302357_8	29	Aspph1	Aspergillus	niger (phoenicis)	Nigri	336806	none	8	90900.0	91493.0	-	none	none	none	none	NA
11	29_302357_8	29	Aspph1	Aspergillus	niger (phoenicis)	Nigri	277047	none	8	88939.0	90027.0	+	Alcohol dehydrogenase GroES-like,Alcohol dehydrogenase, zinc-binding	ADH_N,ADH_zinc_N	HMMPfam	none	NA
11	29_302357_8	29	Aspph1	Aspergillus	niger (phoenicis)	Nigri	267256	none	8	87040.0	88316.0	-	none	none	none	none	NA
11	29_302357_8	29	Aspph1	Aspergillus	niger (phoenicis)	Nigri	236005	none	8	84619.0	86321.0	-	Major facilitator superfamily MFS-1	MFS_1	HMMPfam	none	NA
11	202_167858_4	202	Aspwel1	Aspergillus	welwitschiae	Nigri	157766	none	4	596073.0	598237.0	+	none	none	none	none	NA
11	202_167858_4	202	Aspwel1	Aspergillus	welwitschiae	Nigri	167860	none	4	591807.0	593848.0	-	Protein of unknown function DUF1365	Protein of unknown function (DUF1365)	HMMPfam	none	NA
11	202_167858_4	202	Aspwel1	Aspergillus	welwitschiae	Nigri	167859	none	4	589772.0	590794.0	-	none	none	none	none	NA
11	202_167858_4	202	Aspwel1	Aspergillus	welwitschiae	Nigri	167858	NRPS-Like	4	586837.0	588973.0	+	AMP-dependent synthetase and ligase,AMP-binding enzyme C-terminal domain,Acyl carrier protein-like,Male sterility, NAD-binding	AMP-binding,AMP-binding enzyme C-terminal domain,Phosphopantetheine attachment site,NAD_binding_4	HMMPfam	none	NA
11	202_169928_7	202	Aspwel1	Aspergillus	welwitschiae	Nigri	178363	none	7	352295.0	354142.0	+	Fungal transcriptional regulatory protein, N-terminal,Protein of unknown function DUF3468	Zn_clus,Fungal specific transcription factor domain	HMMPfam	none	NA
11	202_169928_7	202	Aspwel1	Aspergillus	welwitschiae	Nigri	26976	none	7	349853.0	351793.0	-	Amino acid/polyamine transporter I	Amino acid permease	HMMPfam	none	NA
11	202_169928_7	202	Aspwel1	Aspergillus	welwitschiae	Nigri	178355	none	7	347398.0	349063.0	+	Major facilitator superfamily MFS-1	MFS_1	HMMPfam	none	NA
11	202_169928_7	202	Aspwel1	Aspergillus	welwitschiae	Nigri	169931	none	7	345538.0	346769.0	+	none	none	none	none	NA
11	202_169928_7	202	Aspwel1	Aspergillus	welwitschiae	Nigri	169930	none	7	343969.0	345089.0	-	Alcohol dehydrogenase GroES-like,Alcohol dehydrogenase, zinc-binding	ADH_N,ADH_zinc_N	HMMPfam	none	NA
11	202_169928_7	202	Aspwel1	Aspergillus	welwitschiae	Nigri	26961	none	7	343324.0	343890.0	+	Ethyl tert-butyl ether degradation EthD	EthD	HMMPfam	none	NA
11	202_169928_7	202	Aspwel1	Aspergillus	welwitschiae	Nigri	169928	HYBRID	7	330462.0	342567.0	-	Beta-ketoacyl synthase, N-terminal,Beta-ketoacyl synthase, C-terminal,Acyl transferase,Polyketide synthase, KR,Condensation domain,AMP-dependent synthetase and ligase,Acyl carrier protein-like,Male sterility, NAD-binding	ketoacyl-synt,Ketoacyl-synt_C,Acyl_transf_1,KR,Condensation,AMP-binding,Phosphopantetheine attachment site,NAD_binding_4	HMMPfam	none	NA
11	29_313881_7	29	Aspph1	Aspergillus	niger (phoenicis)	Nigri	275184	none	7	820975.0	822642.0	-	Major facilitator superfamily MFS-1	MFS_1	HMMPfam	none	NA
11	29_313881_7	29	Aspph1	Aspergillus	niger (phoenicis)	Nigri	275185	none	7	823258.0	824488.0	-	none	none	none	none	NA
11	29_313881_7	29	Aspph1	Aspergillus	niger (phoenicis)	Nigri	282816	none	7	818258.0	820197.0	+	Amino acid permease-associated region	AA_permease	HMMPfam	none	NA
11	29_313881_7	29	Aspph1	Aspergillus	niger (phoenicis)	Nigri	232188	none	7	815908.0	817755.0	-	Fungal transcriptional regulatory protein, N-terminal	Zn_clus	HMMPfam	none	NA
11	20_456545_9	20	Aspneo1	Aspergillus	neoniger	Nigri	394482	none	9	813342.0	815504.0	+	none	none	none	none	NA
11	20_456545_9	20	Aspneo1	Aspergillus	neoniger	Nigri	450670	none	9	809016.0	811515.0	-	none	none	none	none	NA
11	20_456545_9	20	Aspneo1	Aspergillus	neoniger	Nigri	450669	none	9	806940.0	807917.0	-	none	none	none	none	NA
11	20_456545_9	20	Aspneo1	Aspergillus	neoniger	Nigri	456545	HYBRID	9	794124.0	806139.0	+	Beta-ketoacyl synthase, N-terminal,Beta-ketoacyl synthase, C-terminal,Acyl transferase,Polyketide synthase, KR,Condensation domain,AMP-dependent synthetase and ligase,Phosphopantetheine-binding,Male sterility, NAD-binding	ketoacyl-synt,Ketoacyl-synt_C,Acyl_transf_1,KR,Condensation,AMP-binding,PP-binding,NAD_binding_4	HMMPfam	none	NA
11	20_456545_9	20	Aspneo1	Aspergillus	neoniger	Nigri	373866	none	9	792521.0	793110.0	-	none	none	none	none	NA
11	20_456545_9	20	Aspneo1	Aspergillus	neoniger	Nigri	373865	none	9	790548.0	791630.0	+	Alcohol dehydrogenase GroES-like,Alcohol dehydrogenase, zinc-binding	ADH_N,ADH_zinc_N	HMMPfam	none	NA
11	20_456545_9	20	Aspneo1	Aspergillus	neoniger	Nigri	301603	none	9	788658.0	789934.0	-	none	none	none	none	NA
11	20_456545_9	20	Aspneo1	Aspergillus	neoniger	Nigri	328517	none	9	786254.0	787956.0	-	Major facilitator superfamily MFS-1	MFS_1	HMMPfam	none	NA
11	20_456545_9	20	Aspneo1	Aspergillus	neoniger	Nigri	450661	none	9	784599.0	785399.0	-	Short-chain dehydrogenase/reductase SDR	adh_short	HMMPfam	none	NA
11	24_5588_7	24	Aspni_NRRL3_1	Aspergillus	niger NRRL3	Nigri	5588	HYBRID	7	1641939.0	1654038.0	+	Beta-ketoacyl synthase, N-terminal,Beta-ketoacyl synthase, C-terminal,Acyl transferase,Methyltransferase type 12,Polyketide synthase, KR,Condensation domain,AMP-dependent synthetase and ligase,Phosphopantetheine-binding,Male sterility, NAD-binding	ketoacyl-synt,Ketoacyl-synt_C,Acyl_transf_1,Methyltransf_12,KR,Condensation,AMP-binding,PP-binding,NAD_binding_4	HMMPfam	none	NA
11	24_5588_7	24	Aspni_NRRL3_1	Aspergillus	niger NRRL3	Nigri	5587	none	7	1640613.0	1641181.0	-	none	none	none	none	NA
11	25_361485_8	25	Aspni_bvT_1	Aspergillus	niger ATCC 13496	Nigri	361493	none	8	32501.0	34670.0	+	none	none	none	none	NA
11	25_361485_8	25	Aspni_bvT_1	Aspergillus	niger ATCC 13496	Nigri	248524	none	8	28204.0	30103.0	-	none	none	none	none	NA
11	25_361485_8	25	Aspni_bvT_1	Aspergillus	niger ATCC 13496	Nigri	269357	none	8	26166.0	27188.0	-	none	none	none	none	NA
11	25_361485_8	25	Aspni_bvT_1	Aspergillus	niger ATCC 13496	Nigri	374731	none	8	11731.0	12324.0	-	none	none	none	none	NA
11	25_361485_8	25	Aspni_bvT_1	Aspergillus	niger ATCC 13496	Nigri	361485	HYBRID	8	13351.0	25372.0	+	Beta-ketoacyl synthase, N-terminal,Beta-ketoacyl synthase, C-terminal,Acyl transferase,Polyketide synthase, KR,Condensation domain,AMP-dependent synthetase and ligase,Phosphopantetheine-binding,Male sterility, NAD-binding	ketoacyl-synt,Ketoacyl-synt_C,Acyl_transf_1,KR,Condensation,AMP-binding,PP-binding,NAD_binding_4	HMMPfam	none	NA
11	25_361485_8	25	Aspni_bvT_1	Aspergillus	niger ATCC 13496	Nigri	299828	none	8	9980.0	10918.0	+	Alcohol dehydrogenase GroES-like,Alcohol dehydrogenase, zinc-binding	ADH_N,ADH_zinc_N	HMMPfam	none	NA
11	25_361485_8	25	Aspni_bvT_1	Aspergillus	niger ATCC 13496	Nigri	335562	none	8	7932.0	9208.0	-	none	none	none	none	NA
11	25_361485_8	25	Aspni_bvT_1	Aspergillus	niger ATCC 13496	Nigri	269345	none	8	5512.0	7214.0	-	Major facilitator superfamily MFS-1	MFS_1	HMMPfam	none	NA
11	22_1112058_8	22	Aspni7	Aspergillus	niger ATCC 1015	Nigri	1154429	none	8	1654369.0	1656537.0	+	none	none	none	none	NA
11	22_1112058_8	22	Aspni7	Aspergillus	niger ATCC 1015	Nigri	1154428	none	8	1650084.0	1651983.0	-	none	none	none	none	NA
11	22_1112058_8	22	Aspni7	Aspergillus	niger ATCC 1015	Nigri	1167788	none	8	1648050.0	1649072.0	-	none	none	none	none	NA
11	22_1112058_8	22	Aspni7	Aspergillus	niger ATCC 1015	Nigri	1112058	HYBRID	8	1635231.0	1647250.0	+	Beta-ketoacyl synthase, N-terminal,Beta-ketoacyl synthase, C-terminal,Acyl transferase,Polyketide synthase, KR,Condensation domain,AMP-dependent synthetase and ligase,Phosphopantetheine-binding,Male sterility, NAD-binding	ketoacyl-synt,Ketoacyl-synt_C,Acyl_transf_1,KR,Condensation,AMP-binding,PP-binding,NAD_binding_4	HMMPfam	none	NA
11	22_1112058_8	22	Aspni7	Aspergillus	niger ATCC 1015	Nigri	1187718	none	8	1633614.0	1634207.0	-	none	none	none	none	NA
11	22_1112058_8	22	Aspni7	Aspergillus	niger ATCC 1015	Nigri	1178555	none	8	1631655.0	1632743.0	+	Alcohol dehydrogenase GroES-like,Alcohol dehydrogenase, zinc-binding	ADH_N,ADH_zinc_N	HMMPfam	none	NA
11	22_1112058_8	22	Aspni7	Aspergillus	niger ATCC 1015	Nigri	1160132	none	8	1629755.0	1631032.0	-	none	none	none	none	NA
11	22_1112058_8	22	Aspni7	Aspergillus	niger ATCC 1015	Nigri	1127701	none	8	1627334.0	1629036.0	-	Major facilitator superfamily MFS-1	MFS_1	HMMPfam	none	NA
11	4_191248_8	4	Aspbr1	Aspergillus	brasiliensis	Nigri	37206	none	8	3362835.0	3363938.0	+	Alcohol dehydrogenase GroES-like	ADH_N	HMMPfam	none	NA
11	4_191248_8	4	Aspbr1	Aspergillus	brasiliensis	Nigri	142258	none	8	3360950.0	3362216.0	-	none	none	none	none	NA
11	4_191248_8	4	Aspbr1	Aspergillus	brasiliensis	Nigri	71250	none	8	3358612.0	3360313.0	-	Major facilitator superfamily MFS-1	MFS_1	HMMPfam	none	NA
11	22_1122199_9	22	Aspni7	Aspergillus	niger ATCC 1015	Nigri	128491	none	9	2133281.0	2133615.0	+	Cupin 2, conserved barrel	Cupin_2	HMMPfam	none	NA
11	22_1122199_9	22	Aspni7	Aspergillus	niger ATCC 1015	Nigri	1158341	none	9	2130910.0	2132757.0	+	Fungal transcriptional regulatory protein, N-terminal	Zn_clus	HMMPfam	none	NA
11	22_1122199_9	22	Aspni7	Aspergillus	niger ATCC 1015	Nigri	1185033	none	9	2128474.0	2130406.0	-	Amino acid permease-associated region	AA_permease	HMMPfam	none	NA
11	22_1122199_9	22	Aspni7	Aspergillus	niger ATCC 1015	Nigri	1122202	none	9	2126028.0	2127695.0	+	Major facilitator superfamily MFS-1	MFS_1	HMMPfam	none	NA
11	22_1122199_9	22	Aspni7	Aspergillus	niger ATCC 1015	Nigri	1158337	none	9	2124181.0	2125411.0	+	none	none	none	none	NA
11	22_1122199_9	22	Aspni7	Aspergillus	niger ATCC 1015	Nigri	1144857	none	9	2122674.0	2123723.0	-	Alcohol dehydrogenase GroES-like,Alcohol dehydrogenase, zinc-binding	ADH_N,ADH_zinc_N	HMMPfam	none	NA
11	22_1122199_9	22	Aspni7	Aspergillus	niger ATCC 1015	Nigri	1144856	none	9	2121956.0	2122524.0	+	none	none	none	none	NA
11	33_599437_11	33	Aspscl1	Aspergillus	sclerotioniger	Nigri	557731	none	11	752469.0	753945.0	-	none	none	none	none	NA
11	33_599437_11	33	Aspscl1	Aspergillus	sclerotioniger	Nigri	625442	none	11	751716.0	752243.0	+	none	none	none	none	NA
11	33_599437_11	33	Aspscl1	Aspergillus	sclerotioniger	Nigri	519513	none	11	750938.0	751465.0	+	none	none	none	none	NA
11	33_599437_11	33	Aspscl1	Aspergillus	sclerotioniger	Nigri	586954	none	11	749304.0	750623.0	+	none	none	none	none	NA
11	33_599437_11	33	Aspscl1	Aspergillus	sclerotioniger	Nigri	599438	none	11	747832.0	748954.0	+	Alcohol dehydrogenase GroES-like,Alcohol dehydrogenase, zinc-binding	ADH_N,ADH_zinc_N	HMMPfam	none	NA
11	33_599437_11	33	Aspscl1	Aspergillus	sclerotioniger	Nigri	599437	HYBRID	11	735680.0	747502.0	-	Beta-ketoacyl synthase, N-terminal,Beta-ketoacyl synthase, C-terminal,Acyl transferase,Methyltransferase type 12,Polyketide synthase, KR,Phosphopantetheine-binding,Condensation domain,AMP-dependent synthetase and ligase,Male sterility, NAD-binding	ketoacyl-synt,Ketoacyl-synt_C,Acyl_transf_1,Methyltransf_12,KR,PP-binding,Condensation,AMP-binding,NAD_binding_4	HMMPfam	none	NA
11	33_599437_11	33	Aspscl1	Aspergillus	sclerotioniger	Nigri	599432	none	11	732633.0	735042.0	-	none	none	none	none	NA
11	33_599437_11	33	Aspscl1	Aspergillus	sclerotioniger	Nigri	519510	none	11	730639.0	732330.0	+	Major facilitator superfamily MFS-1	MFS_1	HMMPfam	none	NA
11	33_599437_11	33	Aspscl1	Aspergillus	sclerotioniger	Nigri	468604	none	11	728408.0	730155.0	+	Fungal transcriptional regulatory protein, N-terminal	Zn_clus	HMMPfam	none	NA
11	49_286633_9	49	Aspcos1	Aspergillus	costaricaensis	Nigri	143929	none	9	339795.0	341958.0	-	none	none	none	none	NA
11	23_157348_15	23	Aspni_DSM_1	Aspergillus	niger CBS 513.88	Nigri	157344	none	15	1995023.0	1996378.0	+	Cation efflux protein	Cation_efflux	HMMPfam	none	NA
11	23_157348_15	23	Aspni_DSM_1	Aspergillus	niger CBS 513.88	Nigri	157343	none	15	1994237.0	1994958.0	+	none	none	none	none	NA
11	23_157348_15	23	Aspni_DSM_1	Aspergillus	niger CBS 513.88	Nigri	157342	none	15	1990227.0	1992069.0	-	General substrate transporter	Sugar_tr	HMMPfam	none	NA
11	29_313881_7	29	Aspph1	Aspergillus	niger (phoenicis)	Nigri	313881	HYBRID	7	827469.0	839567.0	+	Beta-ketoacyl synthase, N-terminal,Beta-ketoacyl synthase, C-terminal,Acyl transferase,Methyltransferase type 12,Polyketide synthase, KR,Condensation domain,AMP-dependent synthetase and ligase,Phosphopantetheine-binding,Male sterility, NAD-binding	ketoacyl-synt,Ketoacyl-synt_C,Acyl_transf_1,Methyltransf_12,KR,Condensation,AMP-binding,PP-binding,NAD_binding_4	HMMPfam	none	NA
11	29_313881_7	29	Aspph1	Aspergillus	niger (phoenicis)	Nigri	334767	none	7	826143.0	826807.0	-	none	none	none	none	NA
11	29_313881_7	29	Aspph1	Aspergillus	niger (phoenicis)	Nigri	275186	none	7	824937.0	825986.0	+	Alcohol dehydrogenase GroES-like,Alcohol dehydrogenase, zinc-binding	ADH_N,ADH_zinc_N	HMMPfam	none	NA
11	23_163874_9	23	Aspni_DSM_1	Aspergillus	niger CBS 513.88	Nigri	163878	none	9	1599494.0	1601509.0	+	none	none	none	none	NA
11	23_163874_9	23	Aspni_DSM_1	Aspergillus	niger CBS 513.88	Nigri	163877	none	9	1598172.0	1598861.0	-	none	none	none	none	NA
11	23_163874_9	23	Aspni_DSM_1	Aspergillus	niger CBS 513.88	Nigri	163876	none	9	1595197.0	1597096.0	-	none	none	none	none	NA
11	23_163874_9	23	Aspni_DSM_1	Aspergillus	niger CBS 513.88	Nigri	163875	none	9	1593095.0	1594121.0	-	none	none	none	none	NA
11	23_163874_9	23	Aspni_DSM_1	Aspergillus	niger CBS 513.88	Nigri	163874	HYBRID	9	1580344.0	1592365.0	+	Beta-ketoacyl synthase, N-terminal,Beta-ketoacyl synthase, C-terminal,Acyl transferase,Polyketide synthase, KR,Condensation domain,AMP-dependent synthetase and ligase,Phosphopantetheine-binding,Male sterility, NAD-binding	ketoacyl-synt,Ketoacyl-synt_C,Acyl_transf_1,KR,Condensation,AMP-binding,PP-binding,NAD_binding_4	HMMPfam	none	NA
11	23_163874_9	23	Aspni_DSM_1	Aspergillus	niger CBS 513.88	Nigri	163873	none	9	1578724.0	1579317.0	-	none	none	none	none	NA
11	23_163874_9	23	Aspni_DSM_1	Aspergillus	niger CBS 513.88	Nigri	163872	none	9	1576823.0	1577911.0	+	Alcohol dehydrogenase GroES-like,Alcohol dehydrogenase, zinc-binding	ADH_N,ADH_zinc_N	HMMPfam	none	NA
11	23_163874_9	23	Aspni_DSM_1	Aspergillus	niger CBS 513.88	Nigri	163871	none	9	1574925.0	1576201.0	-	none	none	none	none	NA
11	23_163874_9	23	Aspni_DSM_1	Aspergillus	niger CBS 513.88	Nigri	163870	none	9	1572505.0	1574207.0	-	Major facilitator superfamily MFS-1	MFS_1	HMMPfam	none	NA
11	24_9616_8	24	Aspni_NRRL3_1	Aspergillus	niger NRRL3	Nigri	9618	none	8	1174433.0	1175521.0	-	Alcohol dehydrogenase GroES-like,Alcohol dehydrogenase, zinc-binding	ADH_N,ADH_zinc_N	HMMPfam	none	NA
11	24_9616_8	24	Aspni_NRRL3_1	Aspergillus	niger NRRL3	Nigri	9620	none	8	1178140.0	1179842.0	+	Major facilitator superfamily MFS-1	MFS_1	HMMPfam	none	NA
11	24_9616_8	24	Aspni_NRRL3_1	Aspergillus	niger NRRL3	Nigri	9619	none	8	1176144.0	1177421.0	+	none	none	none	none	NA
11	24_9616_8	24	Aspni_NRRL3_1	Aspergillus	niger NRRL3	Nigri	9617	none	8	1172969.0	1173562.0	+	none	none	none	none	NA
11	24_9616_8	24	Aspni_NRRL3_1	Aspergillus	niger NRRL3	Nigri	9616	HYBRID	8	1159926.0	1171945.0	-	Beta-ketoacyl synthase, N-terminal,Beta-ketoacyl synthase, C-terminal,Acyl transferase,Polyketide synthase, KR,Condensation domain,AMP-dependent synthetase and ligase,Phosphopantetheine-binding,Male sterility, NAD-binding	ketoacyl-synt,Ketoacyl-synt_C,Acyl_transf_1,KR,Condensation,AMP-binding,PP-binding,NAD_binding_4	HMMPfam	none	NA
11	24_9616_8	24	Aspni_NRRL3_1	Aspergillus	niger NRRL3	Nigri	9615	none	8	1158104.0	1159126.0	+	none	none	none	none	NA
11	24_9616_8	24	Aspni_NRRL3_1	Aspergillus	niger NRRL3	Nigri	9614	none	8	1155049.0	1157092.0	+	none	none	none	none	NA
11	24_9616_8	24	Aspni_NRRL3_1	Aspergillus	niger NRRL3	Nigri	9613	none	8	1150639.0	1152807.0	-	none	none	none	none	NA
11	37_67116_9	37	Asptu1	Aspergillus	tubingensis	Nigri	44389	none	9	1687892.0	1688481.0	-	none	none	none	none	NA
11	37_67116_9	37	Asptu1	Aspergillus	tubingensis	Nigri	44386	none	9	1685927.0	1687009.0	+	Alcohol dehydrogenase GroES-like,Alcohol dehydrogenase, zinc-binding	ADH_N,ADH_zinc_N	HMMPfam	none	NA
11	4_191248_8	4	Aspbr1	Aspergillus	brasiliensis	Nigri	71253	none	8	3364803.0	3365385.0	-	none	none	none	none	NA
11	33_599437_11	33	Aspscl1	Aspergillus	sclerotioniger	Nigri	557732	none	11	757136.0	759383.0	+	Fungal transcriptional regulatory protein, N-terminal,Fungal specific transcription factor	Zn_clus,Fungal_trans	HMMPfam	none	NA
11	33_599437_11	33	Aspscl1	Aspergillus	sclerotioniger	Nigri	599442	none	11	754412.0	755692.0	+	Fungal transcriptional regulatory protein, N-terminal	Zn_clus	HMMPfam	none	NA
11	49_286633_9	49	Aspcos1	Aspergillus	costaricaensis	Nigri	227128	none	9	369881.0	370681.0	+	Short-chain dehydrogenase/reductase SDR	adh_short	HMMPfam	none	NA
11	49_286633_9	49	Aspcos1	Aspergillus	costaricaensis	Nigri	170843	none	9	367326.0	369028.0	+	Major facilitator superfamily MFS-1	MFS_1	HMMPfam	none	NA
11	49_286633_9	49	Aspcos1	Aspergillus	costaricaensis	Nigri	244566	none	9	365348.0	366624.0	+	none	none	none	none	NA
11	49_286633_9	49	Aspcos1	Aspergillus	costaricaensis	Nigri	208453	none	9	362172.0	362761.0	+	none	none	none	none	NA
11	49_286633_9	49	Aspcos1	Aspergillus	costaricaensis	Nigri	236856	none	9	363652.0	364734.0	-	Alcohol dehydrogenase GroES-like,Alcohol dehydrogenase, zinc-binding	ADH_N,ADH_zinc_N	HMMPfam	none	NA
11	49_286633_9	49	Aspcos1	Aspergillus	costaricaensis	Nigri	286633	HYBRID	9	349143.0	361158.0	-	Beta-ketoacyl synthase, N-terminal,Beta-ketoacyl synthase, C-terminal,Acyl transferase,Polyketide synthase, KR,Condensation domain,AMP-dependent synthetase and ligase,Phosphopantetheine-binding,Male sterility, NAD-binding	ketoacyl-synt,Ketoacyl-synt_C,Acyl_transf_1,KR,Condensation,AMP-binding,PP-binding,NAD_binding_4	HMMPfam	none	NA
11	49_286633_9	49	Aspcos1	Aspergillus	costaricaensis	Nigri	227122	none	9	347353.0	348315.0	+	none	none	none	none	NA
11	49_286633_9	49	Aspcos1	Aspergillus	costaricaensis	Nigri	227121	none	9	344196.0	346252.0	+	none	none	none	none	NA
11	43_15585_5	43	Aspka1_1	Aspergillus	luchuensis IFO 4308	Nigri	15589	none	5	1125456.0	1127158.0	+	Major facilitator superfamily MFS-1	MFS_1	HMMPfam	none	NA
11	43_15585_5	43	Aspka1_1	Aspergillus	luchuensis IFO 4308	Nigri	15588	none	5	1123481.0	1124755.0	+	none	none	none	none	NA
11	43_15585_5	43	Aspka1_1	Aspergillus	luchuensis IFO 4308	Nigri	15587	none	5	1121787.0	1122869.0	-	Alcohol dehydrogenase GroES-like,Alcohol dehydrogenase, zinc-binding	ADH_N,ADH_zinc_N	HMMPfam	none	NA
11	43_15585_5	43	Aspka1_1	Aspergillus	luchuensis IFO 4308	Nigri	15586	none	5	1120303.0	1120893.0	+	none	none	none	none	NA
11	37_67116_9	37	Asptu1	Aspergillus	tubingensis	Nigri	123852	none	9	1704343.0	1706401.0	-	none	none	none	none	NA
11	37_67116_9	37	Asptu1	Aspergillus	tubingensis	Nigri	57027	none	9	1702243.0	1703220.0	-	none	none	none	none	NA
11	37_67116_9	37	Asptu1	Aspergillus	tubingensis	Nigri	67116	HYBRID	9	1689491.0	1701506.0	+	Beta-ketoacyl synthase, N-terminal,Beta-ketoacyl synthase, C-terminal,Acyl transferase,Polyketide synthase, KR,Condensation domain,AMP-dependent synthetase and ligase,Phosphopantetheine-binding,Male sterility, NAD-binding	ketoacyl-synt,Ketoacyl-synt_C,Acyl_transf_1,KR,Condensation,AMP-binding,PP-binding,NAD_binding_4	HMMPfam	none	NA
11	30_499150_9	30	Asppip1	Aspergillus	piperis	Nigri	377067	none	9	507876.0	510038.0	+	FAD dependent oxidoreductase	DAO	HMMPfam	none	NA
11	30_499150_9	30	Asppip1	Aspergillus	piperis	Nigri	377062	none	9	503967.0	506101.0	-	none	none	none	none	NA
11	30_499150_9	30	Asppip1	Aspergillus	piperis	Nigri	440662	none	9	502016.0	502993.0	-	none	none	none	none	NA
11	30_499150_9	30	Asppip1	Aspergillus	piperis	Nigri	499150	HYBRID	9	489183.0	501198.0	+	Beta-ketoacyl synthase, N-terminal,Beta-ketoacyl synthase, C-terminal,Acyl transferase,Polyketide synthase, KR,Condensation domain,AMP-dependent synthetase and ligase,Phosphopantetheine-binding,Male sterility, NAD-binding	ketoacyl-synt,Ketoacyl-synt_C,Acyl_transf_1,KR,Condensation,AMP-binding,PP-binding,NAD_binding_4	HMMPfam	none	NA
11	30_499150_9	30	Asppip1	Aspergillus	piperis	Nigri	479766	none	9	487575.0	488164.0	-	none	none	none	none	NA
11	30_499150_9	30	Asppip1	Aspergillus	piperis	Nigri	451616	none	9	485604.0	486686.0	+	Alcohol dehydrogenase GroES-like,Alcohol dehydrogenase, zinc-binding	ADH_N,ADH_zinc_N	HMMPfam	none	NA
11	30_499150_9	30	Asppip1	Aspergillus	piperis	Nigri	425875	none	9	481298.0	483000.0	-	Major facilitator superfamily MFS-1	MFS_1	HMMPfam	none	NA
11	30_499150_9	30	Asppip1	Aspergillus	piperis	Nigri	82335	none	9	483717.0	484991.0	-	none	none	none	none	NA
11	30_499150_9	30	Asppip1	Aspergillus	piperis	Nigri	499136	none	9	479031.0	479831.0	-	Short-chain dehydrogenase/reductase SDR	adh_short	HMMPfam	none	NA
11	39_379300_8	39	Aspvad1	Aspergillus	vadensis	Nigri	379300	HYBRID	8	3552064.0	3564077.0	-	Beta-ketoacyl synthase, N-terminal,Beta-ketoacyl synthase, C-terminal,Acyl transferase,Polyketide synthase, KR,Condensation domain,AMP-dependent synthetase and ligase,Phosphopantetheine-binding,Male sterility, NAD-binding	ketoacyl-synt,Ketoacyl-synt_C,Acyl_transf_1,KR,Condensation,AMP-binding,PP-binding,NAD_binding_4	HMMPfam	none	NA
11	39_379300_8	39	Aspvad1	Aspergillus	vadensis	Nigri	421558	none	8	3550314.0	3551290.0	+	none	none	none	none	NA
11	39_379300_8	39	Aspvad1	Aspergillus	vadensis	Nigri	461497	none	8	3547112.0	3549165.0	+	none	none	none	none	NA
11	39_379300_8	39	Aspvad1	Aspergillus	vadensis	Nigri	461494	none	8	3543152.0	3545317.0	-	none	none	none	none	NA
11	37_67116_9	37	Asptu1	Aspergillus	tubingensis	Nigri	123921	none	9	1684039.0	1685313.0	-	none	none	none	none	NA
11	37_67116_9	37	Asptu1	Aspergillus	tubingensis	Nigri	76603	none	9	1681636.0	1683337.0	-	Major facilitator superfamily MFS-1	MFS_1	HMMPfam	none	NA
11	37_67116_9	37	Asptu1	Aspergillus	tubingensis	Nigri	931750	none	9	1677945.0	1678745.0	-	Short-chain dehydrogenase/reductase SDR	adh_short	HMMPfam	none	NA
11	43_15585_5	43	Aspka1_1	Aspergillus	luchuensis IFO 4308	Nigri	15585	HYBRID	5	1107266.0	1119280.0	-	Beta-ketoacyl synthase, N-terminal,Beta-ketoacyl synthase, C-terminal,Acyl transferase,Polyketide synthase, KR,Condensation domain,AMP-dependent synthetase and ligase,Phosphopantetheine-binding,Male sterility, NAD-binding	ketoacyl-synt,Ketoacyl-synt_C,Acyl_transf_1,KR,Condensation,AMP-binding,PP-binding,NAD_binding_4	HMMPfam	none	NA
11	4_191248_8	4	Aspbr1	Aspergillus	brasiliensis	Nigri	71255	none	8	3379273.0	3380211.0	-	none	none	none	none	NA
11	37_67116_9	37	Asptu1	Aspergillus	tubingensis	Nigri	123290	none	9	1708652.0	1710813.0	+	none	none	none	none	NA
11	4_191248_8	4	Aspbr1	Aspergillus	brasiliensis	Nigri	202851	none	8	3382234.0	3384394.0	+	none	none	none	none	NA
11	4_191248_8	4	Aspbr1	Aspergillus	brasiliensis	Nigri	253704	none	8	3380506.0	3380787.0	-	none	none	none	none	NA
11	4_191248_8	4	Aspbr1	Aspergillus	brasiliensis	Nigri	191248	HYBRID	8	3366448.0	3378451.0	+	Beta-ketoacyl synthase, N-terminal,Beta-ketoacyl synthase, C-terminal,Acyl transferase,Polyketide synthase, KR,Condensation domain,AMP-dependent synthetase and ligase,Phosphopantetheine-binding,Male sterility, NAD-binding	ketoacyl-synt,Ketoacyl-synt_C,Acyl_transf_1,KR,Condensation,AMP-binding,PP-binding,NAD_binding_4	HMMPfam	none	NA
11	39_379300_8	39	Aspvad1	Aspergillus	vadensis	Nigri	379311	none	8	3570234.0	3571935.0	+	Major facilitator superfamily MFS-1	MFS_1	HMMPfam	none	NA
11	39_379300_8	39	Aspvad1	Aspergillus	vadensis	Nigri	356385	none	8	3566563.0	3567645.0	-	Alcohol dehydrogenase GroES-like	ADH_N	HMMPfam	none	NA
11	39_379300_8	39	Aspvad1	Aspergillus	vadensis	Nigri	400834	none	8	3565092.0	3565681.0	+	none	none	none	none	NA
11	39_379300_8	39	Aspvad1	Aspergillus	vadensis	Nigri	329756	none	8	3568258.0	3569531.0	+	none	none	none	none	NA
12	12_30177_8	12	Aspfl1	Aspergillus	flavus	Flavi	30177	NRPS	8	131682.0	152441.0	-	AMP-dependent synthetase and ligase,Phosphopantetheine-binding,Condensation domain	AMP-binding,PP-binding,Condensation	HMMPfam	none	NA
12	12_30177_8	12	Aspfl1	Aspergillus	flavus	Flavi	30176	none	8	127783.0	128951.0	-	Ankyrin repeat,Ankyrin	Ankyrin repeat,Ank	HMMPfam	none	NA
12	12_30177_8	12	Aspfl1	Aspergillus	flavus	Flavi	30175	none	8	126022.0	127396.0	+	none	none	none	none	NA
12	12_30177_8	12	Aspfl1	Aspergillus	flavus	Flavi	30174	none	8	118877.0	125509.0	-	Region of unknown function DUF1729,MaoC-like dehydratase,Acyl transferase	DUF1729,MaoC_dehydratas,Acyl_transf_1	HMMPfam	none	NA
12	12_30177_8	12	Aspfl1	Aspergillus	flavus	Flavi	30173	none	8	111757.0	118374.0	-	ABC transporter-like,ABC transporter, transmembrane region	ABC_tran,ABC_membrane	HMMPfam	none	NA
12	12_30177_8	12	Aspfl1	Aspergillus	flavus	Flavi	30172	none	8	108294.0	110423.0	-	Propeptide, peptidase M4 and M36,Peptidase M36, fungalysin	FTP,Peptidase_M36	HMMPfam	none	NA
12	12_30177_8	12	Aspfl1	Aspergillus	flavus	Flavi	30171	none	8	106012.0	107385.0	+	none	none	none	none	NA
12	12_30177_8	12	Aspfl1	Aspergillus	flavus	Flavi	30170	none	8	102200.0	104742.0	-	Amino acid permease-associated region	AA_permease	HMMPfam	none	NA
12	28_10039_1	28	Aspor1	Aspergillus	oryzae	Flavi	10039	NRPS	1	121832.0	142723.0	-	AMP-dependent synthetase and ligase,Phosphopantetheine-binding,Condensation domain	AMP-binding,PP-binding,Condensation	HMMPfam	none	NA
12	3_37457_1	3	Aspac1	Aspergillus	aculeatus	Nigri	37457	NRPS	1	39754.0	62131.0	+	AMP-dependent synthetase and ligase,Phosphopantetheine-binding,Condensation domain	AMP-binding,PP-binding,Condensation	HMMPfam	none	NA
13	38_318160_15	38	Aspuva1	Aspergillus	uvarum	Nigri	367944	none	15	35051.0	35404.0	-	none	none	none	none	NA
13	38_318160_15	38	Aspuva1	Aspergillus	uvarum	Nigri	357643	none	15	36330.0	37589.0	-	Alcohol dehydrogenase GroES-like,Alcohol dehydrogenase, zinc-binding	ADH_N,ADH_zinc_N	HMMPfam	none	NA
13	38_318160_15	38	Aspuva1	Aspergillus	uvarum	Nigri	367943	none	15	33835.0	34284.0	-	none	none	none	none	NA
13	38_318160_15	38	Aspuva1	Aspergillus	uvarum	Nigri	367942	none	15	31691.0	32203.0	-	none	none	none	none	NA
13	38_318160_15	38	Aspuva1	Aspergillus	uvarum	Nigri	435301	none	15	29269.0	30675.0	+	none	none	none	none	NA
13	219_474969_15	219	Aspind1	Aspergillus	indologenus	Nigri	475025	none	15	88092.0	89706.0	+	Cytochrome P450	p450	HMMPfam	none	NA
13	219_474969_15	219	Aspind1	Aspergillus	indologenus	Nigri	475023	none	15	86868.0	87986.0	+	Alcohol dehydrogenase GroES-like,Alcohol dehydrogenase, zinc-binding	ADH_N,ADH_zinc_N	HMMPfam	none	NA
13	219_474969_15	219	Aspind1	Aspergillus	indologenus	Nigri	396197	none	15	85267.0	86556.0	-	none	none	none	none	NA
13	219_474969_15	219	Aspind1	Aspergillus	indologenus	Nigri	370734	none	15	84199.0	84851.0	-	none	none	none	none	NA
13	219_474969_15	219	Aspind1	Aspergillus	indologenus	Nigri	425537	none	15	83350.0	83883.0	-	none	none	none	none	NA
13	219_474969_15	219	Aspind1	Aspergillus	indologenus	Nigri	308552	none	15	81111.0	82751.0	-	Major facilitator superfamily MFS-1	MFS_1	HMMPfam	none	NA
13	219_474969_15	219	Aspind1	Aspergillus	indologenus	Nigri	475010	none	15	79037.0	80584.0	+	Fungal transcriptional regulatory protein, N-terminal	Zn_clus	HMMPfam	none	NA
13	219_474969_15	219	Aspind1	Aspergillus	indologenus	Nigri	435994	none	15	76076.0	77536.0	+	Cytochrome P450	p450	HMMPfam	none	NA
13	219_474969_15	219	Aspind1	Aspergillus	indologenus	Nigri	474999	HYBRID	15	63122.0	75332.0	-	Beta-ketoacyl synthase, N-terminal,Beta-ketoacyl synthase, C-terminal,Acyl transferase,Polyketide synthase, KR,Condensation domain,AMP-dependent synthetase and ligase,Phosphopantetheine-binding,Male sterility, NAD-binding	ketoacyl-synt,Ketoacyl-synt_C,Acyl_transf_1,KR,Condensation,AMP-binding,PP-binding,NAD_binding_4	HMMPfam	none	NA
13	219_474969_15	219	Aspind1	Aspergillus	indologenus	Nigri	474996	none	15	60276.0	62038.0	+	F-box domain,Cyclin-like F-box	F-box-like domain,F-box-like,F-box	HMMPfam	none	NA
13	219_474969_15	219	Aspind1	Aspergillus	indologenus	Nigri	486599	none	15	59026.0	59577.0	+	none	none	none	none	NA
13	219_474969_15	219	Aspind1	Aspergillus	indologenus	Nigri	446465	none	15	56639.0	58135.0	+	Fungal specific transcription factor	Fungal_trans	HMMPfam	none	NA
13	219_474969_15	219	Aspind1	Aspergillus	indologenus	Nigri	396184	none	15	50978.0	55957.0	-	ABC transporter, transmembrane region,ABC transporter-like	ABC_membrane,ABC_tran	HMMPfam	none	NA
13	219_474969_15	219	Aspind1	Aspergillus	indologenus	Nigri	474969	PKS	15	41764.0	50049.0	+	Beta-ketoacyl synthase, N-terminal,Beta-ketoacyl synthase, C-terminal,Acyl transferase,Alcohol dehydrogenase GroES-like,Alcohol dehydrogenase, zinc-binding,Polyketide synthase, KR	ketoacyl-synt,Ketoacyl-synt_C,Acyl_transf_1,ADH_N,ADH_zinc_N,KR	HMMPfam	none	NA
13	219_474969_15	219	Aspind1	Aspergillus	indologenus	Nigri	474963	none	15	40333.0	41058.0	-	Protein of unknown function DUF341	FSH1	HMMPfam	none	NA
13	38_318160_15	38	Aspuva1	Aspergillus	uvarum	Nigri	357641	none	15	28506.0	28751.0	+	none	none	none	none	NA
13	38_318160_15	38	Aspuva1	Aspergillus	uvarum	Nigri	318160	HYBRID	15	15344.0	27536.0	+	Beta-ketoacyl synthase, N-terminal,Beta-ketoacyl synthase, C-terminal,Acyl transferase,Polyketide synthase, KR,Phosphopantetheine-binding,Condensation domain,AMP-dependent synthetase and ligase,Male sterility, NAD-binding	ketoacyl-synt,Ketoacyl-synt_C,Acyl_transf_1,KR,PP-binding,Condensation,AMP-binding,NAD_binding_4	HMMPfam	none	NA
13	38_318160_15	38	Aspuva1	Aspergillus	uvarum	Nigri	357639	none	15	13141.0	14880.0	-	Cytochrome P450	p450	HMMPfam	none	NA
13	38_318160_15	38	Aspuva1	Aspergillus	uvarum	Nigri	367938	none	15	10102.0	11637.0	-	Fungal transcriptional regulatory protein, N-terminal	Zn_clus	HMMPfam	none	NA
13	38_318160_15	38	Aspuva1	Aspergillus	uvarum	Nigri	386125	none	15	7935.0	9947.0	+	Major facilitator superfamily MFS-1	MFS_1	HMMPfam	none	NA
13	38_318160_15	38	Aspuva1	Aspergillus	uvarum	Nigri	357636	none	15	6847.0	7386.0	+	none	none	none	none	NA
13	38_318160_15	38	Aspuva1	Aspergillus	uvarum	Nigri	357635	none	15	5882.0	6537.0	+	none	none	none	none	NA
13	38_318160_15	38	Aspuva1	Aspergillus	uvarum	Nigri	357634	none	15	4195.0	5484.0	+	none	none	none	none	NA
13	38_318160_15	38	Aspuva1	Aspergillus	uvarum	Nigri	343385	none	15	2765.0	3883.0	-	Alcohol dehydrogenase GroES-like,Alcohol dehydrogenase, zinc-binding	ADH_N,ADH_zinc_N	HMMPfam	none	NA
13	38_318160_15	38	Aspuva1	Aspergillus	uvarum	Nigri	405553	none	15	1065.0	2656.0	-	Cytochrome P450	p450	HMMPfam	none	NA
13	41_446723_8	41	Aspvio1	Aspergillus	violaceofuscus	Nigri	446723	HYBRID	8	5817.0	18020.0	+	Beta-ketoacyl synthase, N-terminal,Beta-ketoacyl synthase, C-terminal,Acyl transferase,Polyketide synthase, KR,Phosphopantetheine-binding,Condensation domain,AMP-dependent synthetase and ligase,Male sterility, NAD-binding	ketoacyl-synt,Ketoacyl-synt_C,Acyl_transf_1,KR,PP-binding,Condensation,AMP-binding,NAD_binding_4	HMMPfam	none	NA
13	41_446723_8	41	Aspvio1	Aspergillus	violaceofuscus	Nigri	426157	none	8	3615.0	5073.0	-	Cytochrome P450	p450	HMMPfam	none	NA
13	41_446723_8	41	Aspvio1	Aspergillus	violaceofuscus	Nigri	406492	none	8	19353.0	20813.0	+	none	none	none	none	NA
13	41_446723_8	41	Aspvio1	Aspergillus	violaceofuscus	Nigri	394247	none	8	23995.0	25494.0	+	none	none	none	none	NA
13	41_446723_8	41	Aspvio1	Aspergillus	violaceofuscus	Nigri	485038	none	8	22451.0	23789.0	+	RTA1 like protein	RTA1	HMMPfam	none	NA
13	41_446723_8	41	Aspvio1	Aspergillus	violaceofuscus	Nigri	437124	none	8	20860.0	21945.0	-	Glycosyltransferase sugar-binding region containing DXD motif	Gly_transf_sug	HMMPfam	none	NA
13	41_446723_8	41	Aspvio1	Aspergillus	violaceofuscus	Nigri	449504	none	8	28415.0	29437.0	+	Phytanoyl-CoA dioxygenase	PhyH	HMMPfam	none	NA
13	41_446723_8	41	Aspvio1	Aspergillus	violaceofuscus	Nigri	449501	none	8	26664.0	27937.0	-	NmrA-like	NmrA	HMMPfam	none	NA
14	10_389987_1	10	Aspell1	Aspergillus	ellipticus	Nigri	389987	NRPS-Like	1	52393.0	55503.0	+	AMP-dependent synthetase and ligase,Phosphopantetheine-binding,Male sterility, NAD-binding	AMP-binding,PP-binding,NAD_binding_4	HMMPfam	none	NA
14	19_413980_11	19	Asplac1	Aspergillus	niger (lacticoffeatus)	Nigri	413980	NRPS-Like	11	437792.0	440887.0	-	AMP-dependent synthetase and ligase,Phosphopantetheine-binding,Male sterility, NAD-binding	AMP-binding,PP-binding,NAD_binding_4	HMMPfam	none	NA
14	19_413980_11	19	Asplac1	Aspergillus	niger (lacticoffeatus)	Nigri	424943	none	11	435532.0	435927.0	-	none	none	none	none	NA
14	19_413980_11	19	Asplac1	Aspergillus	niger (lacticoffeatus)	Nigri	413979	none	11	433516.0	434235.0	-	Chloroperoxidase	Peroxidase_2	HMMPfam	none	NA
14	19_413980_11	19	Asplac1	Aspergillus	niger (lacticoffeatus)	Nigri	467778	none	11	430515.0	432156.0	+	Major facilitator superfamily MFS-1	MFS_1	HMMPfam	none	NA
14	19_413980_11	19	Asplac1	Aspergillus	niger (lacticoffeatus)	Nigri	480327	none	11	428472.0	430197.0	+	FAD-dependent pyridine nucleotide-disulphide oxidoreductase	Pyr_redox_2	HMMPfam	none	NA
14	19_413980_11	19	Asplac1	Aspergillus	niger (lacticoffeatus)	Nigri	436151	none	11	427056.0	427937.0	+	none	none	none	none	NA
14	19_413980_11	19	Asplac1	Aspergillus	niger (lacticoffeatus)	Nigri	397890	none	11	424471.0	425443.0	+	RTA1 like protein	RTA1	HMMPfam	none	NA
14	19_413980_11	19	Asplac1	Aspergillus	niger (lacticoffeatus)	Nigri	413976	none	11	422408.0	424027.0	+	FAD dependent oxidoreductase,Rieske [2Fe-2S] region	DAO,Rieske	HMMPfam	none	NA
14	19_413980_11	19	Asplac1	Aspergillus	niger (lacticoffeatus)	Nigri	413974	none	11	420278.0	421394.0	-	Caleosin related	Caleosin	HMMPfam	none	NA
14	19_413980_11	19	Asplac1	Aspergillus	niger (lacticoffeatus)	Nigri	502095	none	11	418425.0	420117.0	+	Major facilitator superfamily MFS-1	MFS_1	HMMPfam	none	NA
14	19_413980_11	19	Asplac1	Aspergillus	niger (lacticoffeatus)	Nigri	467771	none	11	415816.0	417947.0	+	Major facilitator superfamily MFS-1	MFS_1	HMMPfam	none	NA
14	1_134992_13	1	Aspfo1	Aspergillus	luchuensis CBS 106.47	Nigri	134992	NRPS-Like	13	2046376.0	2049471.0	-	AMP-dependent synthetase and ligase,Phosphopantetheine-binding,Male sterility, NAD-binding	AMP-binding,PP-binding,NAD_binding_4	HMMPfam	none	NA
14	1_134992_13	1	Aspfo1	Aspergillus	luchuensis CBS 106.47	Nigri	46522	none	13	2043190.0	2044820.0	+	Major facilitator superfamily MFS-1	MFS_1	HMMPfam	none	NA
14	1_134992_13	1	Aspfo1	Aspergillus	luchuensis CBS 106.47	Nigri	46521	none	13	2041456.0	2042880.0	+	FAD-dependent pyridine nucleotide-disulphide oxidoreductase	Pyr_redox_2	HMMPfam	none	NA
14	1_134992_13	1	Aspfo1	Aspergillus	luchuensis CBS 106.47	Nigri	133564	none	13	2039743.0	2040325.0	+	none	none	none	none	NA
14	1_134992_13	1	Aspfo1	Aspergillus	luchuensis CBS 106.47	Nigri	33152	none	13	2037080.0	2038055.0	+	RTA1 like protein	RTA1	HMMPfam	none	NA
14	1_134992_13	1	Aspfo1	Aspergillus	luchuensis CBS 106.47	Nigri	60907	none	13	2034872.0	2036638.0	+	FAD dependent oxidoreductase,Rieske [2Fe-2S] region	DAO,Rieske	HMMPfam	none	NA
14	1_134992_13	1	Aspfo1	Aspergillus	luchuensis CBS 106.47	Nigri	46515	none	13	2032874.0	2033981.0	-	Caleosin related	Caleosin	HMMPfam	none	NA
14	1_134992_13	1	Aspfo1	Aspergillus	luchuensis CBS 106.47	Nigri	46514	none	13	2031034.0	2032719.0	+	Major facilitator superfamily MFS-1	MFS_1	HMMPfam	none	NA
14	1_134992_13	1	Aspfo1	Aspergillus	luchuensis CBS 106.47	Nigri	81402	none	13	2028423.0	2030550.0	+	Major facilitator superfamily MFS-1	MFS_1	HMMPfam	none	NA
14	1_134992_13	1	Aspfo1	Aspergillus	luchuensis CBS 106.47	Nigri	81401	none	13	2026845.0	2027890.0	+	NmrA-like	NmrA	HMMPfam	none	NA
14	1_134992_13	1	Aspfo1	Aspergillus	luchuensis CBS 106.47	Nigri	46510	none	13	2024299.0	2026334.0	+	Fungal transcriptional regulatory protein, N-terminal,Fungal specific transcription factor	Zn_clus,Fungal_trans	HMMPfam	none	NA
14	1_134992_13	1	Aspfo1	Aspergillus	luchuensis CBS 106.47	Nigri	207353	none	13	2022565.0	2023677.0	+	Protein of unknown function DUF500	DUF500	HMMPfam	none	NA
14	1_134992_13	1	Aspfo1	Aspergillus	luchuensis CBS 106.47	Nigri	46507	none	13	2019859.0	2021690.0	+	Major facilitator superfamily MFS-1	MFS_1	HMMPfam	none	NA
14	11_405711_6	11	Aspeuc1	Aspergillus	eucalypticola	Nigri	405711	NRPS-Like	6	439576.0	442641.0	-	AMP-dependent synthetase and ligase,Phosphopantetheine-binding,Male sterility, NAD-binding	AMP-binding,PP-binding,NAD_binding_4	HMMPfam	none	NA
14	11_405711_6	11	Aspeuc1	Aspergillus	eucalypticola	Nigri	434499	none	6	437749.0	439314.0	+	Transferase	Transferase	HMMPfam	none	NA
14	11_405711_6	11	Aspeuc1	Aspergillus	eucalypticola	Nigri	414393	none	6	436041.0	436757.0	-	none	none	none	none	NA
14	11_405711_6	11	Aspeuc1	Aspergillus	eucalypticola	Nigri	434497	none	6	433979.0	435587.0	+	Cytochrome P450	p450	HMMPfam	none	NA
14	11_405711_6	11	Aspeuc1	Aspergillus	eucalypticola	Nigri	434496	none	6	431304.0	432576.0	+	NmrA-like	NmrA	HMMPfam	none	NA
14	11_405711_6	11	Aspeuc1	Aspergillus	eucalypticola	Nigri	457491	none	6	427957.0	429004.0	-	Phytanoyl-CoA dioxygenase	PhyH	HMMPfam	none	NA
14	20_114656_20	20	Aspneo1	Aspergillus	neoniger	Nigri	441071	none	20	502504.0	503480.0	+	RTA1 like protein	RTA1	HMMPfam	none	NA
14	20_114656_20	20	Aspneo1	Aspergillus	neoniger	Nigri	363566	none	20	500293.0	502059.0	+	FAD dependent oxidoreductase,Rieske [2Fe-2S] region	DAO,Rieske	HMMPfam	none	NA
14	20_114656_20	20	Aspneo1	Aspergillus	neoniger	Nigri	378514	none	20	498304.0	499409.0	-	Caleosin related	Caleosin	HMMPfam	none	NA
14	20_114656_20	20	Aspneo1	Aspergillus	neoniger	Nigri	441056	none	20	496458.0	498144.0	+	Major facilitator superfamily MFS-1	MFS_1	HMMPfam	none	NA
14	20_114656_20	20	Aspneo1	Aspergillus	neoniger	Nigri	363561	none	20	493848.0	495975.0	+	Major facilitator superfamily MFS-1	MFS_1	HMMPfam	none	NA
14	20_114656_20	20	Aspneo1	Aspergillus	neoniger	Nigri	339267	none	20	492269.0	493315.0	+	NmrA-like	NmrA	HMMPfam	none	NA
14	20_114656_20	20	Aspneo1	Aspergillus	neoniger	Nigri	378511	none	20	489734.0	491769.0	+	Fungal transcriptional regulatory protein, N-terminal,Fungal specific transcription factor	Zn_clus,Fungal_trans	HMMPfam	none	NA
14	20_114656_20	20	Aspneo1	Aspergillus	neoniger	Nigri	378509	none	20	487989.0	489102.0	+	Protein of unknown function DUF500	DUF500	HMMPfam	none	NA
14	11_445661_19	11	Aspeuc1	Aspergillus	eucalypticola	Nigri	417356	none	19	164333.0	166368.0	-	Fungal transcriptional regulatory protein, N-terminal,Fungal specific transcription factor	Zn_clus,Fungal_trans	HMMPfam	none	NA
14	11_445661_19	11	Aspeuc1	Aspergillus	eucalypticola	Nigri	378613	none	19	162734.0	163815.0	-	NmrA-like	NmrA	HMMPfam	none	NA
14	11_445661_19	11	Aspeuc1	Aspergillus	eucalypticola	Nigri	313883	none	19	160111.0	162237.0	-	Major facilitator superfamily MFS-1	MFS_1	HMMPfam	none	NA
14	11_445661_19	11	Aspeuc1	Aspergillus	eucalypticola	Nigri	445681	none	19	157869.0	159628.0	-	Major facilitator superfamily MFS-1	MFS_1	HMMPfam	none	NA
14	11_445661_19	11	Aspeuc1	Aspergillus	eucalypticola	Nigri	378611	none	19	156604.0	157709.0	+	Caleosin related	Caleosin	HMMPfam	none	NA
14	11_445661_19	11	Aspeuc1	Aspergillus	eucalypticola	Nigri	408379	none	19	153937.0	155703.0	-	FAD dependent oxidoreductase,Rieske [2Fe-2S] region	DAO,Rieske	HMMPfam	none	NA
14	11_445661_19	11	Aspeuc1	Aspergillus	eucalypticola	Nigri	408378	none	19	152519.0	153503.0	-	RTA1 like protein	RTA1	HMMPfam	none	NA
14	11_445661_19	11	Aspeuc1	Aspergillus	eucalypticola	Nigri	408377	none	19	149976.0	150860.0	-	none	none	none	none	NA
14	11_445661_19	11	Aspeuc1	Aspergillus	eucalypticola	Nigri	361292	none	19	147712.0	149434.0	-	Fumarate reductase/succinate dehydrogenase flavoprotein, N-terminal	FAD_binding_2	HMMPfam	none	NA
14	11_445661_19	11	Aspeuc1	Aspergillus	eucalypticola	Nigri	408375	none	19	145773.0	147402.0	-	Major facilitator superfamily MFS-1	MFS_1	HMMPfam	none	NA
14	11_445661_19	11	Aspeuc1	Aspergillus	eucalypticola	Nigri	445661	NRPS-Like	19	141250.0	144345.0	+	AMP-dependent synthetase and ligase,Phosphopantetheine-binding,Male sterility, NAD-binding	AMP-binding,PP-binding,NAD_binding_4	HMMPfam	none	NA
14	11_445661_19	11	Aspeuc1	Aspergillus	eucalypticola	Nigri	437562	none	19	136925.0	138057.0	-	Nitrilase/cyanide hydratase and apolipoprotein N-acyltransferase	CN_hydrolase	HMMPfam	none	NA
14	11_445661_19	11	Aspeuc1	Aspergillus	eucalypticola	Nigri	437561	none	19	133915.0	136391.0	-	none	none	none	none	NA
14	11_445661_19	11	Aspeuc1	Aspergillus	eucalypticola	Nigri	437560	none	19	132853.0	133860.0	+	Deoxyribonuclease, TatD-related	TatD_DNase	HMMPfam	none	NA
14	11_445661_19	11	Aspeuc1	Aspergillus	eucalypticola	Nigri	338327	none	19	130628.0	132195.0	+	FAD dependent oxidoreductase	DAO	HMMPfam	none	NA
14	11_445661_19	11	Aspeuc1	Aspergillus	eucalypticola	Nigri	417342	none	19	128296.0	129913.0	+	Major facilitator superfamily MFS-1	MFS_1	HMMPfam	none	NA
14	11_445661_19	11	Aspeuc1	Aspergillus	eucalypticola	Nigri	445647	none	19	126505.0	127404.0	-	Amidohydrolase 2	Amidohydro_2	HMMPfam	none	NA
14	11_445661_19	11	Aspeuc1	Aspergillus	eucalypticola	Nigri	378603	none	19	124996.0	126079.0	-	NmrA-like	NmrA	HMMPfam	none	NA
14	11_445661_19	11	Aspeuc1	Aspergillus	eucalypticola	Nigri	437555	none	19	121128.0	123389.0	-	Fungal transcriptional regulatory protein, N-terminal,Fungal specific transcription factor	Zn_clus,Fungal_trans	HMMPfam	none	NA
14	202_182468_11	202	Aspwel1	Aspergillus	welwitschiae	Nigri	150815	none	11	113162.0	115221.0	-	Fungal transcriptional regulatory protein, N-terminal,Fungal specific transcription factor	Zn_clus,Fungal_trans	HMMPfam	none	NA
14	202_182468_11	202	Aspwel1	Aspergillus	welwitschiae	Nigri	150813	none	11	111567.0	112520.0	-	NmrA-like	NmrA	HMMPfam	none	NA
14	202_182468_11	202	Aspwel1	Aspergillus	welwitschiae	Nigri	162186	none	11	108880.0	111013.0	-	Major facilitator superfamily MFS-1	MFS_1	HMMPfam	none	NA
14	202_182468_11	202	Aspwel1	Aspergillus	welwitschiae	Nigri	182477	none	11	105442.0	106551.0	+	Caleosin related	Caleosin	HMMPfam	none	NA
14	14_9313_1	14	Aspfu1	Aspergillus	fumigatus	Fumigati	9313	NRPS-Like	1	430403.0	433447.0	-	AMP-dependent synthetase and ligase,Phosphopantetheine-binding,Male sterility, NAD-binding	AMP-binding,PP-binding,NAD_binding_4	HMMPfam	none	NA
14	16_415774_7	16	Asphet1	Aspergillus	heteromorphus	Nigri	426586	none	7	1494796.0	1496442.0	-	Major facilitator superfamily MFS-1	MFS_1	HMMPfam	none	NA
14	16_415774_7	16	Asphet1	Aspergillus	heteromorphus	Nigri	415779	none	7	1490627.0	1492303.0	-	Major facilitator superfamily MFS-1	MFS_1	HMMPfam	none	NA
14	16_415774_7	16	Asphet1	Aspergillus	heteromorphus	Nigri	359213	none	7	1493334.0	1494416.0	+	6-phosphogluconate dehydrogenase, NAD-binding,Phosphogluconate dehydrogenase, NAD-binding, putative, C-terminal	NAD_binding_2,DUF1932	HMMPfam	none	NA
14	16_415774_7	16	Asphet1	Aspergillus	heteromorphus	Nigri	426584	none	7	1487710.0	1489377.0	-	Fumarate reductase/succinate dehydrogenase flavoprotein, N-terminal	FAD_binding_2	HMMPfam	none	NA
14	16_415774_7	16	Asphet1	Aspergillus	heteromorphus	Nigri	393395	none	7	1486623.0	1487623.0	+	none	none	none	none	NA
14	16_415774_7	16	Asphet1	Aspergillus	heteromorphus	Nigri	393394	none	7	1485739.0	1486267.0	+	NmrA-like	NmrA	HMMPfam	none	NA
14	16_415774_7	16	Asphet1	Aspergillus	heteromorphus	Nigri	415774	NRPS-Like	7	1481533.0	1484610.0	-	AMP-dependent synthetase and ligase,Phosphopantetheine-binding,Male sterility, NAD-binding	AMP-binding,PP-binding,NAD_binding_4	HMMPfam	none	NA
14	22_1123743_1	22	Aspni7	Aspergillus	niger ATCC 1015	Nigri	1123743	NRPS-Like	1	131725.0	134820.0	+	AMP-dependent synthetase and ligase,Phosphopantetheine-binding,Male sterility, NAD-binding	AMP-binding,PP-binding,NAD_binding_4	HMMPfam	none	NA
14	29_257127_1	29	Aspph1	Aspergillus	niger (phoenicis)	Nigri	257127	NRPS-Like	1	121201.0	124296.0	+	AMP-dependent synthetase and ligase,Phosphopantetheine-binding,Male sterility, NAD-binding	AMP-binding,PP-binding,NAD_binding_4	HMMPfam	none	NA
14	20_114656_20	20	Aspneo1	Aspergillus	neoniger	Nigri	460904	none	20	526273.0	527890.0	-	Major facilitator superfamily MFS-1	MFS_1	HMMPfam	none	NA
14	20_114656_20	20	Aspneo1	Aspergillus	neoniger	Nigri	114769	none	20	525858.0	526064.0	-	none	none	none	none	NA
14	20_114656_20	20	Aspneo1	Aspergillus	neoniger	Nigri	363585	none	20	523981.0	525553.0	-	FAD dependent oxidoreductase	DAO	HMMPfam	none	NA
14	20_114656_20	20	Aspneo1	Aspergillus	neoniger	Nigri	378519	none	20	522316.0	523322.0	-	Deoxyribonuclease, TatD-related	TatD_DNase	HMMPfam	none	NA
14	20_114656_20	20	Aspneo1	Aspergillus	neoniger	Nigri	398903	none	20	519794.0	522262.0	+	none	none	none	none	NA
14	20_114656_20	20	Aspneo1	Aspergillus	neoniger	Nigri	408455	none	20	518128.0	519260.0	+	Nitrilase/cyanide hydratase and apolipoprotein N-acyltransferase	CN_hydrolase	HMMPfam	none	NA
14	20_114656_20	20	Aspneo1	Aspergillus	neoniger	Nigri	428055	none	20	515202.0	516125.0	-	none	none	none	none	NA
14	20_114656_20	20	Aspneo1	Aspergillus	neoniger	Nigri	114656	NRPS-Like	20	511862.0	514957.0	-	AMP-dependent synthetase and ligase,Phosphopantetheine-binding,Male sterility, NAD-binding	AMP-binding,PP-binding,NAD_binding_4	HMMPfam	none	NA
14	20_114656_20	20	Aspneo1	Aspergillus	neoniger	Nigri	363574	none	20	508620.0	510246.0	+	Major facilitator superfamily MFS-1	MFS_1	HMMPfam	none	NA
14	20_114656_20	20	Aspneo1	Aspergillus	neoniger	Nigri	378515	none	20	506888.0	508312.0	+	Fumarate reductase/succinate dehydrogenase flavoprotein, N-terminal	FAD_binding_2	HMMPfam	none	NA
14	20_114656_20	20	Aspneo1	Aspergillus	neoniger	Nigri	408451	none	20	505162.0	506050.0	+	none	none	none	none	NA
14	20_114656_20	20	Aspneo1	Aspergillus	neoniger	Nigri	363551	none	20	485290.0	487124.0	+	Major facilitator superfamily MFS-1	MFS_1	HMMPfam	none	NA
14	202_182468_11	202	Aspwel1	Aspergillus	welwitschiae	Nigri	174010	none	11	106715.0	108400.0	-	Major facilitator superfamily MFS-1	MFS_1	HMMPfam	none	NA
14	202_182468_11	202	Aspwel1	Aspergillus	welwitschiae	Nigri	182473	none	11	102820.0	104586.0	-	FAD dependent oxidoreductase,Rieske [2Fe-2S] iron-sulphur domain	DAO,Rieske [2Fe-2S] domain	HMMPfam	none	NA
14	202_182468_11	202	Aspwel1	Aspergillus	welwitschiae	Nigri	182472	none	11	101404.0	102376.0	-	RTA1 like protein	RTA1	HMMPfam	none	NA
14	202_182468_11	202	Aspwel1	Aspergillus	welwitschiae	Nigri	174006	none	11	98911.0	99793.0	-	none	none	none	none	NA
14	202_182468_11	202	Aspwel1	Aspergillus	welwitschiae	Nigri	162181	none	11	96634.0	98359.0	-	none	none	none	none	NA
14	202_182468_11	202	Aspwel1	Aspergillus	welwitschiae	Nigri	182470	none	11	94676.0	96317.0	-	Major facilitator superfamily MFS-1	MFS_1	HMMPfam	none	NA
14	202_182468_11	202	Aspwel1	Aspergillus	welwitschiae	Nigri	182468	NRPS-Like	11	89940.0	93035.0	+	AMP-dependent synthetase and ligase,Acyl carrier protein-like,Male sterility, NAD-binding	AMP-binding,Phosphopantetheine attachment site,NAD_binding_4	HMMPfam	none	NA
14	38_264389_6	38	Aspuva1	Aspergillus	uvarum	Nigri	275298	none	6	169722.0	172064.0	-	Fungal transcriptional regulatory protein, N-terminal,Fungal specific transcription factor	Zn_clus,Fungal_trans	HMMPfam	none	NA
14	38_264389_6	38	Aspuva1	Aspergillus	uvarum	Nigri	351124	none	6	167663.0	168952.0	+	none	none	none	none	NA
14	38_264389_6	38	Aspuva1	Aspergillus	uvarum	Nigri	264389	NRPS-Like	6	163554.0	166568.0	+	AMP-dependent synthetase and ligase,Phosphopantetheine-binding,Male sterility, NAD-binding	AMP-binding,PP-binding,NAD_binding_4	HMMPfam	none	NA
14	38_264389_6	38	Aspuva1	Aspergillus	uvarum	Nigri	182080	none	6	160182.0	162428.0	-	Phenylalanine/histidine ammonia-lyase	PAL	HMMPfam	none	NA
14	38_264389_6	38	Aspuva1	Aspergillus	uvarum	Nigri	429295	none	6	159302.0	159955.0	+	Glutathione-dependent formaldehyde-activating, GFA	DUF636	HMMPfam	none	NA
14	38_264389_6	38	Aspuva1	Aspergillus	uvarum	Nigri	423989	none	6	155336.0	159040.0	-	AMP-dependent synthetase and ligase,Condensation domain	AMP-binding,Condensation	HMMPfam	none	NA
14	30_480508_19	30	Asppip1	Aspergillus	piperis	Nigri	452479	none	19	142482.0	144505.0	-	Fungal transcriptional regulatory protein, N-terminal,Fungal specific transcription factor	Zn_clus,Fungal_trans	HMMPfam	none	NA
14	30_480508_19	30	Asppip1	Aspergillus	piperis	Nigri	480511	none	19	140924.0	141969.0	-	NmrA-like	NmrA	HMMPfam	none	NA
14	30_480508_19	30	Asppip1	Aspergillus	piperis	Nigri	462302	none	19	138264.0	140391.0	-	Major facilitator superfamily MFS-1	MFS_1	HMMPfam	none	NA
14	30_480508_19	30	Asppip1	Aspergillus	piperis	Nigri	502711	none	19	136095.0	137780.0	-	Major facilitator superfamily MFS-1	MFS_1	HMMPfam	none	NA
14	30_480508_19	30	Asppip1	Aspergillus	piperis	Nigri	491352	none	19	134832.0	135939.0	+	Caleosin related	Caleosin	HMMPfam	none	NA
14	30_480508_19	30	Asppip1	Aspergillus	piperis	Nigri	502700	none	19	132176.0	133942.0	-	FAD dependent oxidoreductase,Rieske [2Fe-2S] region	DAO,Rieske	HMMPfam	none	NA
14	30_480508_19	30	Asppip1	Aspergillus	piperis	Nigri	522959	none	19	130758.0	131733.0	-	RTA1 like protein	RTA1	HMMPfam	none	NA
14	24_7380_11	24	Aspni_NRRL3_1	Aspergillus	niger NRRL3	Nigri	7377	none	11	2346405.0	2348046.0	+	Major facilitator superfamily MFS-1	MFS_1	HMMPfam	none	NA
14	24_7380_11	24	Aspni_NRRL3_1	Aspergillus	niger NRRL3	Nigri	7374	none	11	2340361.0	2341333.0	+	RTA1 like protein	RTA1	HMMPfam	none	NA
14	24_7380_11	24	Aspni_NRRL3_1	Aspergillus	niger NRRL3	Nigri	7372	none	11	2336168.0	2337284.0	-	Caleosin related	Caleosin	HMMPfam	none	NA
14	4_125300_18	4	Aspbr1	Aspergillus	brasiliensis	Nigri	178430	none	18	1937403.0	1939085.0	+	Major facilitator superfamily MFS-1	MFS_1	HMMPfam	none	NA
14	4_125300_18	4	Aspbr1	Aspergillus	brasiliensis	Nigri	207460	none	18	1934819.0	1936948.0	+	Major facilitator superfamily MFS-1	MFS_1	HMMPfam	none	NA
14	4_125300_18	4	Aspbr1	Aspergillus	brasiliensis	Nigri	65868	none	18	1933265.0	1934308.0	+	NmrA-like	NmrA	HMMPfam	none	NA
14	4_125300_18	4	Aspbr1	Aspergillus	brasiliensis	Nigri	30554	none	18	1930679.0	1932737.0	+	Fungal transcriptional regulatory protein, N-terminal,Fungal specific transcription factor	Zn_clus,Fungal_trans	HMMPfam	none	NA
14	25_297411_15	25	Aspni_bvT_1	Aspergillus	niger ATCC 13496	Nigri	372181	none	15	456895.0	458473.0	-	Fumarate reductase/succinate dehydrogenase flavoprotein, N-terminal	FAD_binding_2	HMMPfam	none	NA
14	25_297411_15	25	Aspni_bvT_1	Aspergillus	niger ATCC 13496	Nigri	263464	none	15	455218.0	456222.0	-	Deoxyribonuclease, TatD-related	TatD_DNase	HMMPfam	none	NA
14	25_297411_15	25	Aspni_bvT_1	Aspergillus	niger ATCC 13496	Nigri	297412	none	15	451059.0	452186.0	+	Nitrilase/cyanide hydratase and apolipoprotein N-acyltransferase	CN_hydrolase	HMMPfam	none	NA
14	25_297411_15	25	Aspni_bvT_1	Aspergillus	niger ATCC 13496	Nigri	241253	none	15	452556.0	455153.0	+	none	none	none	none	NA
14	25_297411_15	25	Aspni_bvT_1	Aspergillus	niger ATCC 13496	Nigri	297411	NRPS-Like	15	444793.0	447888.0	-	AMP-dependent synthetase and ligase,Phosphopantetheine-binding,Male sterility, NAD-binding	AMP-binding,PP-binding,NAD_binding_4	HMMPfam	none	NA
14	25_297411_15	25	Aspni_bvT_1	Aspergillus	niger ATCC 13496	Nigri	307568	none	15	442533.0	442928.0	-	none	none	none	none	NA
14	25_297411_15	25	Aspni_bvT_1	Aspergillus	niger ATCC 13496	Nigri	316663	none	15	440517.0	441612.0	-	Chloroperoxidase	Peroxidase_2	HMMPfam	none	NA
14	25_297411_15	25	Aspni_bvT_1	Aspergillus	niger ATCC 13496	Nigri	263452	none	15	437516.0	439157.0	+	Major facilitator superfamily MFS-1	MFS_1	HMMPfam	none	NA
14	25_297411_15	25	Aspni_bvT_1	Aspergillus	niger ATCC 13496	Nigri	355065	none	15	435473.0	437198.0	+	FAD-dependent pyridine nucleotide-disulphide oxidoreductase	Pyr_redox_2	HMMPfam	none	NA
14	25_297411_15	25	Aspni_bvT_1	Aspergillus	niger ATCC 13496	Nigri	80163	none	15	434057.0	434938.0	+	none	none	none	none	NA
14	25_297411_15	25	Aspni_bvT_1	Aspergillus	niger ATCC 13496	Nigri	283760	none	15	431472.0	432444.0	+	RTA1 like protein	RTA1	HMMPfam	none	NA
14	25_297411_15	25	Aspni_bvT_1	Aspergillus	niger ATCC 13496	Nigri	297409	none	15	429409.0	431028.0	+	FAD dependent oxidoreductase,Rieske [2Fe-2S] region	DAO,Rieske	HMMPfam	none	NA
14	25_297411_15	25	Aspni_bvT_1	Aspergillus	niger ATCC 13496	Nigri	263444	none	15	427285.0	428395.0	-	Caleosin related	Caleosin	HMMPfam	none	NA
14	25_297411_15	25	Aspni_bvT_1	Aspergillus	niger ATCC 13496	Nigri	355058	none	15	425429.0	427118.0	+	Major facilitator superfamily MFS-1	MFS_1	HMMPfam	none	NA
14	25_297411_15	25	Aspni_bvT_1	Aspergillus	niger ATCC 13496	Nigri	355049	none	15	422817.0	424948.0	+	Major facilitator superfamily MFS-1	MFS_1	HMMPfam	none	NA
14	30_480508_19	30	Asppip1	Aspergillus	piperis	Nigri	404191	none	19	123977.0	125607.0	-	Major facilitator superfamily MFS-1	MFS_1	HMMPfam	none	NA
14	24_7380_11	24	Aspni_NRRL3_1	Aspergillus	niger NRRL3	Nigri	7375	none	11	2342946.0	2343827.0	+	none	none	none	none	NA
14	24_7380_11	24	Aspni_NRRL3_1	Aspergillus	niger NRRL3	Nigri	7371	none	11	2334318.0	2336007.0	+	Major facilitator superfamily MFS-1	MFS_1	HMMPfam	none	NA
14	23_167359_7	23	Aspni_DSM_1	Aspergillus	niger CBS 513.88	Nigri	167365	none	7	124642.0	126367.0	-	FAD-dependent pyridine nucleotide-disulphide oxidoreductase	Pyr_redox_2	HMMPfam	none	NA
14	23_167359_7	23	Aspni_DSM_1	Aspergillus	niger CBS 513.88	Nigri	167364	none	7	122683.0	124324.0	-	Major facilitator superfamily MFS-1	MFS_1	HMMPfam	none	NA
14	23_167359_7	23	Aspni_DSM_1	Aspergillus	niger CBS 513.88	Nigri	167363	none	7	122114.0	122407.0	+	none	none	none	none	NA
14	23_167359_7	23	Aspni_DSM_1	Aspergillus	niger CBS 513.88	Nigri	167362	none	7	120604.0	121248.0	+	Chloroperoxidase	Peroxidase_2	HMMPfam	none	NA
14	23_167359_7	23	Aspni_DSM_1	Aspergillus	niger CBS 513.88	Nigri	167361	none	7	118912.0	119307.0	+	none	none	none	none	NA
14	23_167359_7	23	Aspni_DSM_1	Aspergillus	niger CBS 513.88	Nigri	167360	none	7	117807.0	118395.0	-	none	none	none	none	NA
14	23_167359_7	23	Aspni_DSM_1	Aspergillus	niger CBS 513.88	Nigri	167359	NRPS-Like	7	113951.0	117046.0	+	AMP-dependent synthetase and ligase,Phosphopantetheine-binding,Male sterility, NAD-binding	AMP-binding,PP-binding,NAD_binding_4	HMMPfam	none	NA
14	30_480508_19	30	Asppip1	Aspergillus	piperis	Nigri	502696	none	19	128182.0	129063.0	-	none	none	none	none	NA
14	30_480508_19	30	Asppip1	Aspergillus	piperis	Nigri	452476	none	19	125917.0	126972.0	-	none	none	none	none	NA
14	30_480508_19	30	Asppip1	Aspergillus	piperis	Nigri	480508	NRPS-Like	19	119281.0	122376.0	+	AMP-dependent synthetase and ligase,Phosphopantetheine-binding,Male sterility, NAD-binding	AMP-binding,PP-binding,NAD_binding_4	HMMPfam	none	NA
14	30_480508_19	30	Asppip1	Aspergillus	piperis	Nigri	480507	none	19	114976.0	116107.0	-	Nitrilase/cyanide hydratase and apolipoprotein N-acyltransferase	CN_hydrolase	HMMPfam	none	NA
14	30_480508_19	30	Asppip1	Aspergillus	piperis	Nigri	427798	none	19	110901.0	111908.0	+	Deoxyribonuclease, TatD-related	TatD_DNase	HMMPfam	none	NA
14	30_480508_19	30	Asppip1	Aspergillus	piperis	Nigri	480506	none	19	111962.0	114438.0	-	none	none	none	none	NA
14	39_407963_20	39	Aspvad1	Aspergillus	vadensis	Nigri	349442	none	20	127674.0	129801.0	-	Major facilitator superfamily MFS-1	MFS_1	HMMPfam	none	NA
14	39_407963_20	39	Aspvad1	Aspergillus	vadensis	Nigri	446535	none	20	88448.0	90709.0	-	Fungal transcriptional regulatory protein, N-terminal,Fungal specific transcription factor	Zn_clus,Fungal_trans	HMMPfam	none	NA
14	24_7380_11	24	Aspni_NRRL3_1	Aspergillus	niger NRRL3	Nigri	7380	NRPS-Like	11	2353682.0	2356777.0	-	AMP-dependent synthetase and ligase,Phosphopantetheine-binding,Male sterility, NAD-binding	AMP-binding,PP-binding,NAD_binding_4	HMMPfam	none	NA
14	24_7380_11	24	Aspni_NRRL3_1	Aspergillus	niger NRRL3	Nigri	7379	none	11	2351422.0	2352051.0	-	none	none	none	none	NA
14	24_7380_11	24	Aspni_NRRL3_1	Aspergillus	niger NRRL3	Nigri	7378	none	11	2349406.0	2350125.0	-	Chloroperoxidase	Peroxidase_2	HMMPfam	none	NA
14	24_7380_11	24	Aspni_NRRL3_1	Aspergillus	niger NRRL3	Nigri	7376	none	11	2344663.0	2346087.0	+	FAD-dependent pyridine nucleotide-disulphide oxidoreductase	Pyr_redox_2	HMMPfam	none	NA
14	24_7380_11	24	Aspni_NRRL3_1	Aspergillus	niger NRRL3	Nigri	7373	none	11	2338151.0	2339917.0	+	FAD dependent oxidoreductase,Rieske [2Fe-2S] region	DAO,Rieske	HMMPfam	none	NA
14	24_7380_11	24	Aspni_NRRL3_1	Aspergillus	niger NRRL3	Nigri	7370	none	11	2331706.0	2333837.0	+	Major facilitator superfamily MFS-1	MFS_1	HMMPfam	none	NA
14	32_379044_8	32	Aspscle1	Aspergillus	sclerotiicarbonarius	Nigri	379044	NRPS-Like	8	16014.0	19157.0	-	AMP-dependent synthetase and ligase,Phosphopantetheine-binding,Male sterility, NAD-binding	AMP-binding,PP-binding,NAD_binding_4	HMMPfam	none	NA
14	32_379044_8	32	Aspscle1	Aspergillus	sclerotiicarbonarius	Nigri	16691	none	8	13336.0	15019.0	+	Peptidase S10, serine carboxypeptidase	Peptidase_S10	HMMPfam	none	NA
14	32_379044_8	32	Aspscle1	Aspergillus	sclerotiicarbonarius	Nigri	16690	none	8	12026.0	12862.0	+	none	none	none	none	NA
14	32_379044_8	32	Aspscle1	Aspergillus	sclerotiicarbonarius	Nigri	327671	none	8	10209.0	11828.0	+	Major facilitator superfamily MFS-1	MFS_1	HMMPfam	none	NA
14	32_379044_8	32	Aspscle1	Aspergillus	sclerotiicarbonarius	Nigri	433654	none	8	8533.0	9951.0	+	FAD-dependent pyridine nucleotide-disulphide oxidoreductase	Pyr_redox_2	HMMPfam	none	NA
14	30_480508_19	30	Asppip1	Aspergillus	piperis	Nigri	502687	none	19	104557.0	105456.0	-	Amidohydrolase 2	Amidohydro_2	HMMPfam	none	NA
14	30_480508_19	30	Asppip1	Aspergillus	piperis	Nigri	404178	none	19	103049.0	104132.0	-	NmrA-like	NmrA	HMMPfam	none	NA
14	4_125300_18	4	Aspbr1	Aspergillus	brasiliensis	Nigri	196338	none	18	1955495.0	1956004.0	-	none	none	none	none	NA
14	4_125300_18	4	Aspbr1	Aspergillus	brasiliensis	Nigri	125300	NRPS-Like	18	1952066.0	1955161.0	-	AMP-dependent synthetase and ligase,Phosphopantetheine-binding,Male sterility, NAD-binding	AMP-binding,PP-binding,NAD_binding_4	HMMPfam	none	NA
14	4_125300_18	4	Aspbr1	Aspergillus	brasiliensis	Nigri	196336	none	18	1949252.0	1950894.0	+	Major facilitator superfamily MFS-1	MFS_1	HMMPfam	none	NA
14	4_125300_18	4	Aspbr1	Aspergillus	brasiliensis	Nigri	30562	none	18	1947545.0	1948963.0	+	FAD dependent oxidoreductase	DAO	HMMPfam	none	NA
14	4_125300_18	4	Aspbr1	Aspergillus	brasiliensis	Nigri	153375	none	18	1945926.0	1946796.0	+	none	none	none	none	NA
14	4_125300_18	4	Aspbr1	Aspergillus	brasiliensis	Nigri	207464	none	18	1943409.0	1944383.0	+	RTA1 like protein	RTA1	HMMPfam	none	NA
14	4_125300_18	4	Aspbr1	Aspergillus	brasiliensis	Nigri	43625	none	18	1941341.0	1942960.0	+	FAD dependent oxidoreductase,Rieske [2Fe-2S] region	DAO,Rieske	HMMPfam	none	NA
14	4_125300_18	4	Aspbr1	Aspergillus	brasiliensis	Nigri	55446	none	18	1939229.0	1940348.0	-	Caleosin related	Caleosin	HMMPfam	none	NA
14	33_18351_6	33	Aspscl1	Aspergillus	sclerotioniger	Nigri	506209	none	6	1633559.0	1635105.0	+	Cytochrome P450	p450	HMMPfam	none	NA
14	32_455677_5	32	Aspscle1	Aspergillus	sclerotiicarbonarius	Nigri	244770	none	5	90510.0	91725.0	+	Alcohol dehydrogenase GroES-like,Alcohol dehydrogenase, zinc-binding	ADH_N,ADH_zinc_N	HMMPfam	none	NA
14	32_455677_5	32	Aspscle1	Aspergillus	sclerotiicarbonarius	Nigri	423297	none	5	85930.0	87301.0	-	none	none	none	none	NA
14	32_455677_5	32	Aspscle1	Aspergillus	sclerotiicarbonarius	Nigri	455677	NRPS-Like	5	82118.0	85120.0	-	AMP-dependent synthetase and ligase,Phosphopantetheine-binding,Male sterility, NAD-binding	AMP-binding,PP-binding,NAD_binding_4	HMMPfam	none	NA
14	32_455677_5	32	Aspscle1	Aspergillus	sclerotiicarbonarius	Nigri	473177	none	5	80198.0	81744.0	+	Fungal transcriptional regulatory protein, N-terminal	Zn_clus	HMMPfam	none	NA
14	33_18351_6	33	Aspscl1	Aspergillus	sclerotioniger	Nigri	18351	NRPS-Like	6	1625049.0	1628123.0	-	AMP-dependent synthetase and ligase,Phosphopantetheine-binding,Male sterility, NAD-binding	AMP-binding,PP-binding,NAD_binding_4	HMMPfam	none	NA
14	33_18351_6	33	Aspscl1	Aspergillus	sclerotioniger	Nigri	18350	none	6	1622978.0	1624150.0	+	Fungal transcriptional regulatory protein, N-terminal	Zn_clus	HMMPfam	none	NA
14	33_310689_16	33	Aspscl1	Aspergillus	sclerotioniger	Nigri	504030	none	16	114243.0	115244.0	+	Deoxyribonuclease, TatD-related	TatD_DNase	HMMPfam	none	NA
14	30_480508_19	30	Asppip1	Aspergillus	piperis	Nigri	380025	none	19	108681.0	110143.0	+	FAD dependent oxidoreductase	DAO	HMMPfam	none	NA
14	30_480508_19	30	Asppip1	Aspergillus	piperis	Nigri	502690	none	19	106348.0	107964.0	+	Major facilitator superfamily MFS-1	MFS_1	HMMPfam	none	NA
14	30_480508_19	30	Asppip1	Aspergillus	piperis	Nigri	452471	none	19	99219.0	101480.0	-	Fungal transcriptional regulatory protein, N-terminal,Fungal specific transcription factor	Zn_clus,Fungal_trans	HMMPfam	none	NA
14	43_14292_1	43	Aspka1_1	Aspergillus	luchuensis IFO 4308	Nigri	14292	NRPS-Like	1	85109.0	88204.0	+	AMP-dependent synthetase and ligase,Phosphopantetheine-binding,Male sterility, NAD-binding	AMP-binding,PP-binding,NAD_binding_4	HMMPfam	none	NA
14	33_18351_6	33	Aspscl1	Aspergillus	sclerotioniger	Nigri	580563	none	6	1635857.0	1637962.0	-	Major facilitator superfamily MFS-1	MFS_1	HMMPfam	none	NA
14	46_247282_11	46	Aspibe1	Aspergillus	ibericus	Nigri	247274	none	11	57235.0	57780.0	+	none	none	none	none	NA
14	33_18351_6	33	Aspscl1	Aspergillus	sclerotioniger	Nigri	530099	none	6	1631363.0	1632970.0	-	Cytochrome P450	p450	HMMPfam	none	NA
14	39_407963_20	39	Aspvad1	Aspergillus	vadensis	Nigri	446545	none	20	131897.0	133958.0	-	Fungal transcriptional regulatory protein, N-terminal,Fungal specific transcription factor	Zn_clus,Fungal_trans	HMMPfam	none	NA
14	39_407963_20	39	Aspvad1	Aspergillus	vadensis	Nigri	373163	none	20	130337.0	131383.0	-	NmrA-like	NmrA	HMMPfam	none	NA
14	39_407963_20	39	Aspvad1	Aspergillus	vadensis	Nigri	396049	none	20	125508.0	127192.0	-	Major facilitator superfamily MFS-1	MFS_1	HMMPfam	none	NA
14	39_407963_20	39	Aspvad1	Aspergillus	vadensis	Nigri	407965	none	20	124247.0	125351.0	+	Caleosin related	Caleosin	HMMPfam	none	NA
14	39_407963_20	39	Aspvad1	Aspergillus	vadensis	Nigri	407964	none	20	121598.0	123217.0	-	FAD dependent oxidoreductase,Rieske [2Fe-2S] region	DAO,Rieske	HMMPfam	none	NA
14	39_407963_20	39	Aspvad1	Aspergillus	vadensis	Nigri	471899	none	20	120180.0	121155.0	-	RTA1 like protein	RTA1	HMMPfam	none	NA
14	39_407963_20	39	Aspvad1	Aspergillus	vadensis	Nigri	300140	none	20	117820.0	118483.0	-	none	none	none	none	NA
14	39_407963_20	39	Aspvad1	Aspergillus	vadensis	Nigri	471893	none	20	115356.0	117073.0	-	Fumarate reductase/succinate dehydrogenase flavoprotein, N-terminal	FAD_binding_2	HMMPfam	none	NA
14	39_407963_20	39	Aspvad1	Aspergillus	vadensis	Nigri	471889	none	20	113420.0	115045.0	-	Major facilitator superfamily MFS-1	MFS_1	HMMPfam	none	NA
14	39_407963_20	39	Aspvad1	Aspergillus	vadensis	Nigri	418871	none	20	112685.0	113206.0	+	none	none	none	none	NA
14	39_407963_20	39	Aspvad1	Aspergillus	vadensis	Nigri	407963	NRPS-Like	20	108484.0	111579.0	+	AMP-dependent synthetase and ligase,Phosphopantetheine-binding,Male sterility, NAD-binding	AMP-binding,PP-binding,NAD_binding_4	HMMPfam	none	NA
14	39_407963_20	39	Aspvad1	Aspergillus	vadensis	Nigri	446539	none	20	104238.0	105370.0	-	Nitrilase/cyanide hydratase and apolipoprotein N-acyltransferase	CN_hydrolase	HMMPfam	none	NA
14	39_407963_20	39	Aspvad1	Aspergillus	vadensis	Nigri	349426	none	20	101229.0	103697.0	-	none	none	none	none	NA
14	39_407963_20	39	Aspvad1	Aspergillus	vadensis	Nigri	407961	none	20	100167.0	101174.0	+	Deoxyribonuclease, TatD-related	TatD_DNase	HMMPfam	none	NA
14	39_407963_20	39	Aspvad1	Aspergillus	vadensis	Nigri	446537	none	20	95612.0	97229.0	+	Major facilitator superfamily MFS-1	MFS_1	HMMPfam	none	NA
14	39_407963_20	39	Aspvad1	Aspergillus	vadensis	Nigri	349790	none	20	97949.0	99520.0	+	FAD dependent oxidoreductase	DAO	HMMPfam	none	NA
14	39_407963_20	39	Aspvad1	Aspergillus	vadensis	Nigri	471869	none	20	93822.0	94721.0	-	Amidohydrolase 2	Amidohydro_2	HMMPfam	none	NA
14	39_407963_20	39	Aspvad1	Aspergillus	vadensis	Nigri	407960	none	20	92313.0	93396.0	-	NmrA-like	NmrA	HMMPfam	none	NA
14	4_125300_18	4	Aspbr1	Aspergillus	brasiliensis	Nigri	30565	none	18	1956182.0	1957035.0	+	none	none	none	none	NA
14	33_18351_6	33	Aspscl1	Aspergillus	sclerotioniger	Nigri	506202	none	6	1629367.0	1630548.0	+	NmrA-like	NmrA	HMMPfam	none	NA
14	32_379044_8	32	Aspscle1	Aspergillus	sclerotiicarbonarius	Nigri	435940	none	8	6923.0	7779.0	+	none	none	none	none	NA
14	32_379044_8	32	Aspscle1	Aspergillus	sclerotiicarbonarius	Nigri	433653	none	8	4085.0	5049.0	+	RTA1 like protein	RTA1	HMMPfam	none	NA
14	32_379044_8	32	Aspscle1	Aspergillus	sclerotiicarbonarius	Nigri	435917	none	8	2170.0	3603.0	+	FAD dependent oxidoreductase	DAO	HMMPfam	none	NA
14	7_206989_11	7	Aspca3	Aspergillus	carbonarius	Nigri	515060	none	11	2087767.0	2089358.0	-	Major facilitator superfamily MFS-1	MFS_1	HMMPfam	none	NA
14	7_206989_11	7	Aspca3	Aspergillus	carbonarius	Nigri	168029	none	11	2086384.0	2087473.0	+	Phosphogluconate dehydrogenase, NAD-binding, putative, C-terminal	DUF1932	HMMPfam	none	NA
14	7_206989_11	7	Aspca3	Aspergillus	carbonarius	Nigri	206992	none	11	2081530.0	2083413.0	-	Major facilitator superfamily MFS-1	MFS_1	HMMPfam	none	NA
14	7_206989_11	7	Aspca3	Aspergillus	carbonarius	Nigri	506445	none	11	2079138.0	2081291.0	+	Profilin/allergen,NUDIX hydrolase, core	Profilin,NUDIX	HMMPfam	none	NA
14	7_206989_11	7	Aspca3	Aspergillus	carbonarius	Nigri	515054	none	11	2071732.0	2074221.0	+	none	none	none	none	NA
14	46_247282_11	46	Aspibe1	Aspergillus	ibericus	Nigri	247282	NRPS-Like	11	53398.0	56556.0	-	AMP-dependent synthetase and ligase,Phosphopantetheine-binding,Male sterility, NAD-binding	AMP-binding,PP-binding,NAD_binding_4	HMMPfam	none	NA
14	32_455677_5	32	Aspscle1	Aspergillus	sclerotiicarbonarius	Nigri	433488	none	5	87819.0	89385.0	-	Aldehyde dehydrogenase	Aldedh	HMMPfam	none	NA
14	33_310689_16	33	Aspscl1	Aspergillus	sclerotioniger	Nigri	612341	none	16	137293.0	138894.0	-	FAD dependent oxidoreductase,Rieske [2Fe-2S] region	DAO,Rieske	HMMPfam	none	NA
14	33_310689_16	33	Aspscl1	Aspergillus	sclerotioniger	Nigri	612337	none	16	135998.0	136961.0	-	RTA1 like protein	RTA1	HMMPfam	none	NA
14	33_310689_16	33	Aspscl1	Aspergillus	sclerotioniger	Nigri	612331	none	16	133284.0	134132.0	-	none	none	none	none	NA
14	33_310689_16	33	Aspscl1	Aspergillus	sclerotioniger	Nigri	612328	none	16	131139.0	132551.0	-	FAD-dependent pyridine nucleotide-disulphide oxidoreductase	Pyr_redox_2	HMMPfam	none	NA
14	33_310689_16	33	Aspscl1	Aspergillus	sclerotioniger	Nigri	628965	none	16	129253.0	130882.0	-	Major facilitator superfamily MFS-1	MFS_1	HMMPfam	none	NA
14	33_310689_16	33	Aspscl1	Aspergillus	sclerotioniger	Nigri	628964	none	16	128179.0	128991.0	-	none	none	none	none	NA
14	33_310689_16	33	Aspscl1	Aspergillus	sclerotioniger	Nigri	628963	none	16	126129.0	127763.0	-	Peptidase S10, serine carboxypeptidase	Peptidase_S10	HMMPfam	none	NA
14	33_310689_16	33	Aspscl1	Aspergillus	sclerotioniger	Nigri	310689	NRPS-Like	16	122234.0	125401.0	+	AMP-dependent synthetase and ligase,Phosphopantetheine-binding,Male sterility, NAD-binding	AMP-binding,PP-binding,NAD_binding_4	HMMPfam	none	NA
14	33_310689_16	33	Aspscl1	Aspergillus	sclerotioniger	Nigri	540530	none	16	118407.0	119505.0	-	Nitrilase/cyanide hydratase and apolipoprotein N-acyltransferase	CN_hydrolase	HMMPfam	none	NA
14	33_310689_16	33	Aspscl1	Aspergillus	sclerotioniger	Nigri	570116	none	16	115389.0	118257.0	-	none	none	none	none	NA
14	33_310689_16	33	Aspscl1	Aspergillus	sclerotioniger	Nigri	540526	none	16	112099.0	113686.0	+	FAD dependent oxidoreductase	DAO	HMMPfam	none	NA
14	33_310689_16	33	Aspscl1	Aspergillus	sclerotioniger	Nigri	310602	none	16	110905.0	111498.0	-	none	none	none	none	NA
14	33_310689_16	33	Aspscl1	Aspergillus	sclerotioniger	Nigri	504026	none	16	108354.0	110216.0	+	Major facilitator superfamily MFS-1	MFS_1	HMMPfam	none	NA
14	33_310689_16	33	Aspscl1	Aspergillus	sclerotioniger	Nigri	540524	none	16	104474.0	105560.0	-	Phosphogluconate dehydrogenase, NAD-binding, putative, C-terminal	DUF1932	HMMPfam	none	NA
14	33_310689_16	33	Aspscl1	Aspergillus	sclerotioniger	Nigri	310545	none	16	102600.0	104187.0	+	Major facilitator superfamily MFS-1	MFS_1	HMMPfam	none	NA
14	37_189999_1	37	Asptu1	Aspergillus	tubingensis	Nigri	189999	NRPS-Like	1	140530.0	143625.0	+	AMP-dependent synthetase and ligase,Phosphopantetheine-binding,Male sterility, NAD-binding	AMP-binding,PP-binding,NAD_binding_4	HMMPfam	none	NA
14	7_206989_11	7	Aspca3	Aspergillus	carbonarius	Nigri	168026	none	11	2076042.0	2077586.0	-	FAD dependent oxidoreductase	DAO	HMMPfam	none	NA
14	7_206989_11	7	Aspca3	Aspergillus	carbonarius	Nigri	168023	none	11	2074351.0	2075353.0	-	Deoxyribonuclease, TatD-related	TatD_DNase	HMMPfam	none	NA
14	7_206989_11	7	Aspca3	Aspergillus	carbonarius	Nigri	206990	none	11	2070077.0	2071183.0	+	Nitrilase/cyanide hydratase and apolipoprotein N-acyltransferase	CN_hydrolase	HMMPfam	none	NA
14	7_206989_11	7	Aspca3	Aspergillus	carbonarius	Nigri	206989	NRPS-Like	11	2063845.0	2066994.0	-	AMP-dependent synthetase and ligase,Phosphopantetheine-binding,Male sterility, NAD-binding	AMP-binding,PP-binding,NAD_binding_4	HMMPfam	none	NA
14	4_125300_18	4	Aspbr1	Aspergillus	brasiliensis	Nigri	75481	none	18	1966431.0	1968038.0	-	Major facilitator superfamily MFS-1	MFS_1	HMMPfam	none	NA
14	4_125300_18	4	Aspbr1	Aspergillus	brasiliensis	Nigri	153389	none	18	1964185.0	1965749.0	-	Fumarate reductase/succinate dehydrogenase flavoprotein, N-terminal	FAD_binding_2	HMMPfam	none	NA
14	4_125300_18	4	Aspbr1	Aspergillus	brasiliensis	Nigri	125303	none	18	1962603.0	1963639.0	-	Deoxyribonuclease, TatD-related	TatD_DNase	HMMPfam	none	NA
14	7_206989_11	7	Aspca3	Aspergillus	carbonarius	Nigri	145667	none	11	2061403.0	2063064.0	+	Peptidase S10, serine carboxypeptidase	Peptidase_S10	HMMPfam	none	NA
14	46_247282_11	46	Aspibe1	Aspergillus	ibericus	Nigri	429567	none	11	59556.0	60677.0	+	Nitrilase/cyanide hydratase and apolipoprotein N-acyltransferase	CN_hydrolase	HMMPfam	none	NA
14	46_247282_11	46	Aspibe1	Aspergillus	ibericus	Nigri	429564	none	11	51038.0	52684.0	+	Peptidase S10, serine carboxypeptidase	Peptidase_S10	HMMPfam	none	NA
14	46_247282_11	46	Aspibe1	Aspergillus	ibericus	Nigri	429563	none	11	50261.0	50590.0	+	none	none	none	none	NA
14	46_247282_11	46	Aspibe1	Aspergillus	ibericus	Nigri	459458	none	11	47985.0	49598.0	+	Major facilitator superfamily MFS-1	MFS_1	HMMPfam	none	NA
14	4_125300_18	4	Aspbr1	Aspergillus	brasiliensis	Nigri	124923	none	18	1960074.0	1962542.0	+	none	none	none	none	NA
14	46_247282_11	46	Aspibe1	Aspergillus	ibericus	Nigri	393116	none	11	65389.0	66956.0	-	Fumarate reductase/succinate dehydrogenase flavoprotein, N-terminal	FAD_binding_2	HMMPfam	none	NA
14	4_125300_18	4	Aspbr1	Aspergillus	brasiliensis	Nigri	125055	none	18	1958409.0	1959554.0	+	Nitrilase/cyanide hydratase and apolipoprotein N-acyltransferase	CN_hydrolase	HMMPfam	none	NA
14	7_206989_11	7	Aspca3	Aspergillus	carbonarius	Nigri	515050	none	11	2058133.0	2059780.0	+	Major facilitator superfamily MFS-1	MFS_1	HMMPfam	none	NA
14	46_247282_11	46	Aspibe1	Aspergillus	ibericus	Nigri	429569	none	11	67546.0	68247.0	+	none	none	none	none	NA
14	46_247282_11	46	Aspibe1	Aspergillus	ibericus	Nigri	418106	none	11	63764.0	64766.0	-	Deoxyribonuclease, TatD-related	TatD_DNase	HMMPfam	none	NA
14	46_247282_11	46	Aspibe1	Aspergillus	ibericus	Nigri	247403	none	11	68758.0	70641.0	-	Major facilitator superfamily MFS-1	MFS_1	HMMPfam	none	NA
14	46_247282_11	46	Aspibe1	Aspergillus	ibericus	Nigri	418103	none	11	61179.0	63658.0	+	none	none	none	none	NA
14	49_243460_1	49	Aspcos1	Aspergillus	costaricaensis	Nigri	243460	NRPS-Like	1	139241.0	142336.0	+	AMP-dependent synthetase and ligase,Phosphopantetheine-binding,Male sterility, NAD-binding	AMP-binding,PP-binding,NAD_binding_4	HMMPfam	none	NA
15	19_391297_11	19	Asplac1	Aspergillus	niger (lacticoffeatus)	Nigri	494191	none	11	845993.0	847336.0	-	none	none	none	none	NA
15	19_391297_11	19	Asplac1	Aspergillus	niger (lacticoffeatus)	Nigri	494187	none	11	844004.0	845312.0	-	Aldo/keto reductase	Aldo_ket_red	HMMPfam	none	NA
15	19_391297_11	19	Asplac1	Aspergillus	niger (lacticoffeatus)	Nigri	494181	none	11	841295.0	843341.0	+	none	none	none	none	NA
15	19_391297_11	19	Asplac1	Aspergillus	niger (lacticoffeatus)	Nigri	335092	none	11	837546.0	840971.0	-	Fungal transcriptional regulatory protein, N-terminal,Fungal specific transcription factor	Zn_clus,Fungal_trans	HMMPfam	none	NA
15	19_391297_11	19	Asplac1	Aspergillus	niger (lacticoffeatus)	Nigri	499670	none	11	835601.0	836934.0	+	Oxidoreductase, N-terminal	GFO_IDH_MocA	HMMPfam	none	NA
15	19_391297_11	19	Asplac1	Aspergillus	niger (lacticoffeatus)	Nigri	391297	PKS	11	826105.0	834596.0	+	Beta-ketoacyl synthase, N-terminal,Beta-ketoacyl synthase, C-terminal,Acyl transferase,Methyltransferase type 12,Alcohol dehydrogenase GroES-like,Alcohol dehydrogenase, zinc-binding,Polyketide synthase, KR,Phosphopantetheine-binding	ketoacyl-synt,Ketoacyl-synt_C,Acyl_transf_1,Methyltransf_12,ADH_N,ADH_zinc_N,KR,PP-binding	HMMPfam	none	NA
15	19_391297_11	19	Asplac1	Aspergillus	niger (lacticoffeatus)	Nigri	465378	none	11	822087.0	823569.0	+	none	none	none	none	NA
15	19_391297_11	19	Asplac1	Aspergillus	niger (lacticoffeatus)	Nigri	422132	none	11	824422.0	825426.0	-	none	none	none	none	NA
15	19_391297_11	19	Asplac1	Aspergillus	niger (lacticoffeatus)	Nigri	455978	none	11	819829.0	821639.0	-	Major facilitator superfamily MFS-1	MFS_1	HMMPfam	none	NA
15	19_391297_11	19	Asplac1	Aspergillus	niger (lacticoffeatus)	Nigri	335053	none	11	818325.0	819261.0	-	Short-chain dehydrogenase/reductase SDR	adh_short	HMMPfam	none	NA
15	10_489013_7	10	Aspell1	Aspergillus	ellipticus	Nigri	392176	none	7	17907.0	19626.0	-	Major facilitator superfamily MFS-1	MFS_1	HMMPfam	none	NA
15	10_489013_7	10	Aspell1	Aspergillus	ellipticus	Nigri	366000	none	7	16608.0	17625.0	+	Short-chain dehydrogenase/reductase SDR	adh_short	HMMPfam	none	NA
15	10_489013_7	10	Aspell1	Aspergillus	ellipticus	Nigri	404108	none	7	14758.0	16053.0	+	none	none	none	none	NA
15	10_489013_7	10	Aspell1	Aspergillus	ellipticus	Nigri	404107	none	7	11916.0	14002.0	-	Major facilitator superfamily MFS-1	MFS_1	HMMPfam	none	NA
15	10_489013_7	10	Aspell1	Aspergillus	ellipticus	Nigri	404105	none	7	10255.0	11171.0	+	Protein of unknown function DUF341	FSH1	HMMPfam	none	NA
15	10_489013_7	10	Aspell1	Aspergillus	ellipticus	Nigri	489013	PKS	7	2082.0	9429.0	-	Beta-ketoacyl synthase, N-terminal,Beta-ketoacyl synthase, C-terminal,Acyl transferase,Alcohol dehydrogenase GroES-like,Alcohol dehydrogenase, zinc-binding,Polyketide synthase, KR	ketoacyl-synt,Ketoacyl-synt_C,Acyl_transf_1,ADH_N,ADH_zinc_N,KR	HMMPfam	none	NA
15	10_489013_7	10	Aspell1	Aspergillus	ellipticus	Nigri	489012	none	7	119.0	1135.0	-	Monooxygenase, FAD-binding	FAD_binding_3	HMMPfam	none	NA
15	202_175064_16	202	Aspwel1	Aspergillus	welwitschiae	Nigri	183794	none	16	147649.0	149320.0	+	General substrate transporter	Sugar_tr	HMMPfam	none	NA
15	202_175064_16	202	Aspwel1	Aspergillus	welwitschiae	Nigri	163100	none	16	123268.0	124271.0	-	Protein of unknown function DUF341	FSH1	HMMPfam	none	NA
15	202_175064_16	202	Aspwel1	Aspergillus	welwitschiae	Nigri	163098	none	16	118664.0	120474.0	-	Major facilitator superfamily MFS-1	MFS_1	HMMPfam	none	NA
15	202_175064_16	202	Aspwel1	Aspergillus	welwitschiae	Nigri	175060	none	16	117159.0	118095.0	-	none	none	none	none	NA
15	202_175064_16	202	Aspwel1	Aspergillus	welwitschiae	Nigri	175059	none	16	115866.0	116805.0	+	none	none	none	none	NA
15	202_175064_16	202	Aspwel1	Aspergillus	welwitschiae	Nigri	175058	none	16	113523.0	115648.0	+	WD40-like Beta Propeller	PD40	HMMPfam	none	NA
15	202_175064_16	202	Aspwel1	Aspergillus	welwitschiae	Nigri	175057	none	16	111345.0	112019.0	+	LysM domain	LysM domain	HMMPfam	none	NA
15	202_175064_16	202	Aspwel1	Aspergillus	welwitschiae	Nigri	152839	none	16	107954.0	108739.0	+	Short-chain dehydrogenase/reductase SDR	adh_short	HMMPfam	none	NA
15	21_522_10	21	Aspnid1	Aspergillus	nidulans	Nidulantes	522	NRPS	10	1433762.0	1438937.0	-	AMP-dependent synthetase and ligase,Phosphopantetheine-binding,Condensation domain	AMP-binding,PP-binding,Condensation	HMMPfam	none	NA
15	21_522_10	21	Aspnid1	Aspergillus	nidulans	Nidulantes	521	none	10	1431703.0	1433379.0	-	Cytochrome P450	p450	HMMPfam	none	NA
15	21_522_10	21	Aspnid1	Aspergillus	nidulans	Nidulantes	520	none	10	1428834.0	1430448.0	+	none	none	none	none	NA
15	21_522_10	21	Aspnid1	Aspergillus	nidulans	Nidulantes	519	none	10	1424668.0	1426737.0	+	Cytochrome P450	p450	HMMPfam	none	NA
15	21_522_10	21	Aspnid1	Aspergillus	nidulans	Nidulantes	518	none	10	1422399.0	1423236.0	+	Peptidoglycan-binding LysM	LysM	HMMPfam	none	NA
15	21_522_10	21	Aspnid1	Aspergillus	nidulans	Nidulantes	517	none	10	1419164.0	1420319.0	-	none	none	none	none	NA
15	21_522_10	21	Aspnid1	Aspergillus	nidulans	Nidulantes	516	none	10	1418519.0	1418818.0	+	none	none	none	none	NA
15	21_522_10	21	Aspnid1	Aspergillus	nidulans	Nidulantes	515	none	10	1417093.0	1418034.0	-	Phytanoyl-CoA dioxygenase	PhyH	HMMPfam	none	NA
15	19_391297_11	19	Asplac1	Aspergillus	niger (lacticoffeatus)	Nigri	433260	none	11	848547.0	850216.0	+	General substrate transporter	Sugar_tr	HMMPfam	none	NA
15	22_1126920_11	22	Aspni7	Aspergillus	niger ATCC 1015	Nigri	1138606	none	11	136411.0	138080.0	+	General substrate transporter	Sugar_tr	HMMPfam	none	NA
15	22_1126920_11	22	Aspni7	Aspergillus	niger ATCC 1015	Nigri	1126920	PKS	11	126484.0	134976.0	+	Beta-ketoacyl synthase, N-terminal,Beta-ketoacyl synthase, C-terminal,Acyl transferase,Methyltransferase type 12,Alcohol dehydrogenase GroES-like,Alcohol dehydrogenase, zinc-binding,Polyketide synthase, KR,Phosphopantetheine-binding	ketoacyl-synt,Ketoacyl-synt_C,Acyl_transf_1,Methyltransf_12,ADH_N,ADH_zinc_N,KR,PP-binding	HMMPfam	none	NA
15	22_1126920_11	22	Aspni7	Aspergillus	niger ATCC 1015	Nigri	1154052	none	11	124915.0	125805.0	-	none	none	none	none	NA
15	29_244660_13	29	Aspph1	Aspergillus	niger (phoenicis)	Nigri	244669	none	13	105414.0	106692.0	+	Alcohol dehydrogenase GroES-like,Alcohol dehydrogenase, zinc-binding	ADH_N,ADH_zinc_N	HMMPfam	none	NA
15	29_244660_13	29	Aspph1	Aspergillus	niger (phoenicis)	Nigri	316822	none	13	103487.0	104718.0	-	Short-chain dehydrogenase/reductase SDR	adh_short	HMMPfam	none	NA
15	29_244660_13	29	Aspph1	Aspergillus	niger (phoenicis)	Nigri	280944	none	13	100208.0	100882.0	-	Peptidoglycan-binding LysM	LysM	HMMPfam	none	NA
15	29_244660_13	29	Aspph1	Aspergillus	niger (phoenicis)	Nigri	261657	none	13	95919.0	96360.0	-	none	none	none	none	NA
15	29_244660_13	29	Aspph1	Aspergillus	niger (phoenicis)	Nigri	280943	none	13	96579.0	98686.0	-	WD40-like Beta Propeller	PD40	HMMPfam	none	NA
15	29_244660_13	29	Aspph1	Aspergillus	niger (phoenicis)	Nigri	227531	none	13	94120.0	95057.0	+	Short-chain dehydrogenase/reductase SDR	adh_short	HMMPfam	none	NA
15	29_244660_13	29	Aspph1	Aspergillus	niger (phoenicis)	Nigri	208614	none	13	91779.0	93560.0	+	Major facilitator superfamily MFS-1	MFS_1	HMMPfam	none	NA
15	29_244660_13	29	Aspph1	Aspergillus	niger (phoenicis)	Nigri	305922	none	13	89814.0	91301.0	-	none	none	none	none	NA
15	29_244660_13	29	Aspph1	Aspergillus	niger (phoenicis)	Nigri	323206	none	13	87957.0	88962.0	+	none	none	none	none	NA
15	29_244660_13	29	Aspph1	Aspergillus	niger (phoenicis)	Nigri	244660	PKS	13	78776.0	87276.0	-	Beta-ketoacyl synthase, N-terminal,Beta-ketoacyl synthase, C-terminal,Acyl transferase,Methyltransferase type 12,Alcohol dehydrogenase GroES-like,Alcohol dehydrogenase, zinc-binding,Polyketide synthase, KR,Phosphopantetheine-binding	ketoacyl-synt,Ketoacyl-synt_C,Acyl_transf_1,Methyltransf_12,ADH_N,ADH_zinc_N,KR,PP-binding	HMMPfam	none	NA
15	29_244660_13	29	Aspph1	Aspergillus	niger (phoenicis)	Nigri	207665	none	13	76440.0	77774.0	-	Oxidoreductase, N-terminal,Oxidoreductase, C-terminal	GFO_IDH_MocA,GFO_IDH_MocA_C	HMMPfam	none	NA
15	29_244660_13	29	Aspph1	Aspergillus	niger (phoenicis)	Nigri	305903	none	13	72407.0	75829.0	+	Fungal transcriptional regulatory protein, N-terminal,Fungal specific transcription factor	Zn_clus,Fungal_trans	HMMPfam	none	NA
15	29_244660_13	29	Aspph1	Aspergillus	niger (phoenicis)	Nigri	244654	none	13	70032.0	72078.0	-	none	none	none	none	NA
15	23_159684_11	23	Aspni_DSM_1	Aspergillus	niger CBS 513.88	Nigri	159682	none	11	2430093.0	2431371.0	+	none	none	none	none	NA
15	23_159684_11	23	Aspni_DSM_1	Aspergillus	niger CBS 513.88	Nigri	159681	none	11	2427631.0	2429411.0	-	Major facilitator superfamily MFS-1	MFS_1	HMMPfam	none	NA
15	23_159684_11	23	Aspni_DSM_1	Aspergillus	niger CBS 513.88	Nigri	159680	none	11	2426122.0	2427058.0	-	Short-chain dehydrogenase/reductase SDR	adh_short	HMMPfam	none	NA
15	202_175064_16	202	Aspwel1	Aspergillus	welwitschiae	Nigri	163106	none	16	145093.0	146437.0	-	Lactonase, 7-bladed beta propeller	Lactonase, 7-bladed beta-propeller	HMMPfam	none	NA
15	202_175064_16	202	Aspwel1	Aspergillus	welwitschiae	Nigri	175068	none	16	142854.0	144160.0	-	NADP-dependent oxidoreductase domain	Aldo/keto reductase family	HMMPfam	none	NA
15	202_175064_16	202	Aspwel1	Aspergillus	welwitschiae	Nigri	183793	none	16	140139.0	142185.0	+	Flavin monooxygenase-like	Flavin-binding monooxygenase-like	HMMPfam	none	NA
15	202_175064_16	202	Aspwel1	Aspergillus	welwitschiae	Nigri	163103	none	16	136391.0	139833.0	-	Fungal transcriptional regulatory protein, N-terminal,Fungal specific transcription factor	Zn_clus,Fungal_trans	HMMPfam	none	NA
15	202_175064_16	202	Aspwel1	Aspergillus	welwitschiae	Nigri	183790	none	16	134445.0	135779.0	+	Oxidoreductase, N-terminal	GFO_IDH_MocA	HMMPfam	none	NA
15	202_175064_16	202	Aspwel1	Aspergillus	welwitschiae	Nigri	175064	PKS	16	124953.0	133445.0	+	Beta-ketoacyl synthase, N-terminal,Beta-ketoacyl synthase, C-terminal,Acyl transferase,Methyltransferase type 12,Alcohol dehydrogenase GroES-like,Alcohol dehydrogenase, zinc-binding,Polyketide synthase, KR,Acyl carrier protein-like	ketoacyl-synt,Ketoacyl-synt_C,Acyl_transf_1,Methyltransf_12,ADH_N,ADH_zinc_N,KR,Phosphopantetheine attachment site	HMMPfam	none	NA
15	202_175064_16	202	Aspwel1	Aspergillus	welwitschiae	Nigri	163099	none	16	120923.0	122408.0	+	none	none	none	none	NA
15	202_175064_16	202	Aspwel1	Aspergillus	welwitschiae	Nigri	163093	none	16	105545.0	106820.0	-	Alcohol dehydrogenase GroES-like,Alcohol dehydrogenase, zinc-binding	ADH_N,ADH_zinc_N	HMMPfam	none	NA
15	21_522_10	21	Aspnid1	Aspergillus	nidulans	Nidulantes	514	none	10	1415306.0	1416931.0	+	WD40 repeat	WD40	HMMPfam	none	NA
15	21_522_10	21	Aspnid1	Aspergillus	nidulans	Nidulantes	513	none	10	1412696.0	1414500.0	-	Amino acid permease-associated region	AA_permease	HMMPfam	none	NA
15	24_7443_11	24	Aspni_NRRL3_1	Aspergillus	niger NRRL3	Nigri	7446	none	11	49816.0	51596.0	+	Major facilitator superfamily MFS-1	MFS_1	HMMPfam	none	NA
15	24_7443_11	24	Aspni_NRRL3_1	Aspergillus	niger NRRL3	Nigri	7445	none	11	47856.0	49338.0	-	none	none	none	none	NA
15	24_7443_11	24	Aspni_NRRL3_1	Aspergillus	niger NRRL3	Nigri	7444	none	11	45999.0	46889.0	+	none	none	none	none	NA
15	24_7443_11	24	Aspni_NRRL3_1	Aspergillus	niger NRRL3	Nigri	7443	PKS	11	36828.0	45320.0	-	Beta-ketoacyl synthase, N-terminal,Beta-ketoacyl synthase, C-terminal,Acyl transferase,Methyltransferase type 12,Alcohol dehydrogenase GroES-like,Alcohol dehydrogenase, zinc-binding,Polyketide synthase, KR,Phosphopantetheine-binding	ketoacyl-synt,Ketoacyl-synt_C,Acyl_transf_1,Methyltransf_12,ADH_N,ADH_zinc_N,KR,PP-binding	HMMPfam	none	NA
15	24_7443_11	24	Aspni_NRRL3_1	Aspergillus	niger NRRL3	Nigri	7442	none	11	33724.0	35393.0	-	General substrate transporter	Sugar_tr	HMMPfam	none	NA
15	25_335162_17	25	Aspni_bvT_1	Aspergillus	niger ATCC 13496	Nigri	374312	none	17	126475.0	127753.0	+	Alcohol dehydrogenase GroES-like,Alcohol dehydrogenase, zinc-binding	ADH_N,ADH_zinc_N	HMMPfam	none	NA
15	25_335162_17	25	Aspni_bvT_1	Aspergillus	niger ATCC 13496	Nigri	299462	none	17	124548.0	125333.0	-	Short-chain dehydrogenase/reductase SDR	adh_short	HMMPfam	none	NA
15	25_335162_17	25	Aspni_bvT_1	Aspergillus	niger ATCC 13496	Nigri	318672	none	17	117643.0	119750.0	-	WD40-like Beta Propeller	PD40	HMMPfam	none	NA
15	25_335162_17	25	Aspni_bvT_1	Aspergillus	niger ATCC 13496	Nigri	318671	none	17	116345.0	116962.0	-	none	none	none	none	NA
15	25_335162_17	25	Aspni_bvT_1	Aspergillus	niger ATCC 13496	Nigri	268308	none	17	115179.0	116115.0	+	Short-chain dehydrogenase/reductase SDR	adh_short	HMMPfam	none	NA
15	22_1126920_11	22	Aspni7	Aspergillus	niger ATCC 1015	Nigri	1154051	none	11	122466.0	123948.0	+	none	none	none	none	NA
15	22_1126920_11	22	Aspni7	Aspergillus	niger ATCC 1015	Nigri	1154050	none	11	120208.0	121988.0	-	Major facilitator superfamily MFS-1	MFS_1	HMMPfam	none	NA
15	22_1126920_11	22	Aspni7	Aspergillus	niger ATCC 1015	Nigri	1111271	none	11	118698.0	119634.0	-	Short-chain dehydrogenase/reductase SDR	adh_short	HMMPfam	none	NA
15	22_1126920_11	22	Aspni7	Aspergillus	niger ATCC 1015	Nigri	1223002	none	11	115065.0	117189.0	+	WD40-like Beta Propeller	PD40	HMMPfam	none	NA
15	22_1126920_11	22	Aspni7	Aspergillus	niger ATCC 1015	Nigri	46084	none	11	112887.0	113561.0	+	Peptidoglycan-binding LysM	LysM	HMMPfam	none	NA
15	22_1126920_11	22	Aspni7	Aspergillus	niger ATCC 1015	Nigri	1094712	none	11	111273.0	112682.0	-	none	none	none	none	NA
15	22_1126920_11	22	Aspni7	Aspergillus	niger ATCC 1015	Nigri	1222994	none	11	109500.0	110285.0	+	Short-chain dehydrogenase/reductase SDR	adh_short	HMMPfam	none	NA
15	22_1126920_11	22	Aspni7	Aspergillus	niger ATCC 1015	Nigri	1094699	none	11	107081.0	108359.0	-	Alcohol dehydrogenase GroES-like,Alcohol dehydrogenase, zinc-binding	ADH_N,ADH_zinc_N	HMMPfam	none	NA
15	23_159684_11	23	Aspni_DSM_1	Aspergillus	niger CBS 513.88	Nigri	159690	none	11	2456370.0	2458039.0	+	General substrate transporter	Sugar_tr	HMMPfam	none	NA
15	23_159684_11	23	Aspni_DSM_1	Aspergillus	niger CBS 513.88	Nigri	159689	none	11	2453816.0	2455158.0	-	none	none	none	none	NA
15	23_159684_11	23	Aspni_DSM_1	Aspergillus	niger CBS 513.88	Nigri	159688	none	11	2451581.0	2452887.0	-	Aldo/keto reductase	Aldo_ket_red	HMMPfam	none	NA
15	23_159684_11	23	Aspni_DSM_1	Aspergillus	niger CBS 513.88	Nigri	159687	none	11	2448866.0	2450912.0	+	none	none	none	none	NA
15	23_159684_11	23	Aspni_DSM_1	Aspergillus	niger CBS 513.88	Nigri	159686	none	11	2445115.0	2448540.0	-	Fungal transcriptional regulatory protein, N-terminal,Fungal specific transcription factor	Zn_clus,Fungal_trans	HMMPfam	none	NA
15	23_159684_11	23	Aspni_DSM_1	Aspergillus	niger CBS 513.88	Nigri	159685	none	11	2443173.0	2444506.0	+	Oxidoreductase, N-terminal,Oxidoreductase, C-terminal	GFO_IDH_MocA,GFO_IDH_MocA_C	HMMPfam	none	NA
15	23_159684_11	23	Aspni_DSM_1	Aspergillus	niger CBS 513.88	Nigri	159684	PKS	11	2433907.0	2442399.0	+	Beta-ketoacyl synthase, N-terminal,Beta-ketoacyl synthase, C-terminal,Acyl transferase,Methyltransferase type 12,Alcohol dehydrogenase GroES-like,Alcohol dehydrogenase, zinc-binding,Polyketide synthase, KR,Phosphopantetheine-binding	ketoacyl-synt,Ketoacyl-synt_C,Acyl_transf_1,Methyltransf_12,ADH_N,ADH_zinc_N,KR,PP-binding	HMMPfam	none	NA
15	23_159684_11	23	Aspni_DSM_1	Aspergillus	niger CBS 513.88	Nigri	159683	none	11	2432224.0	2433228.0	-	none	none	none	none	NA
15	24_7443_11	24	Aspni_NRRL3_1	Aspergillus	niger NRRL3	Nigri	7452	none	11	63445.0	64723.0	+	Alcohol dehydrogenase GroES-like,Alcohol dehydrogenase, zinc-binding	ADH_N,ADH_zinc_N	HMMPfam	none	NA
15	24_7443_11	24	Aspni_NRRL3_1	Aspergillus	niger NRRL3	Nigri	7451	none	11	61519.0	62304.0	-	Short-chain dehydrogenase/reductase SDR	adh_short	HMMPfam	none	NA
15	24_7443_11	24	Aspni_NRRL3_1	Aspergillus	niger NRRL3	Nigri	7450	none	11	58243.0	58917.0	-	Peptidoglycan-binding LysM	LysM	HMMPfam	none	NA
15	24_7443_11	24	Aspni_NRRL3_1	Aspergillus	niger NRRL3	Nigri	7449	none	11	54615.0	56739.0	-	WD40-like Beta Propeller	PD40	HMMPfam	none	NA
15	24_7443_11	24	Aspni_NRRL3_1	Aspergillus	niger NRRL3	Nigri	7448	none	11	53596.0	54396.0	-	none	none	none	none	NA
15	24_7443_11	24	Aspni_NRRL3_1	Aspergillus	niger NRRL3	Nigri	7447	none	11	52170.0	53106.0	+	Short-chain dehydrogenase/reductase SDR	adh_short	HMMPfam	none	NA
15	25_335162_17	25	Aspni_bvT_1	Aspergillus	niger ATCC 13496	Nigri	360709	none	17	121271.0	121945.0	-	Peptidoglycan-binding LysM	LysM	HMMPfam	none	NA
15	25_335162_17	25	Aspni_bvT_1	Aspergillus	niger ATCC 13496	Nigri	326118	none	17	112796.0	114606.0	+	Major facilitator superfamily MFS-1	MFS_1	HMMPfam	none	NA
15	25_335162_17	25	Aspni_bvT_1	Aspergillus	niger ATCC 13496	Nigri	374308	none	17	110866.0	112348.0	-	none	none	none	none	NA
15	25_335162_17	25	Aspni_bvT_1	Aspergillus	niger ATCC 13496	Nigri	310051	none	17	109009.0	110013.0	+	none	none	none	none	NA
15	25_335162_17	25	Aspni_bvT_1	Aspergillus	niger ATCC 13496	Nigri	335162	PKS	17	99838.0	108330.0	-	Beta-ketoacyl synthase, N-terminal,Beta-ketoacyl synthase, C-terminal,Acyl transferase,Methyltransferase type 12,Alcohol dehydrogenase GroES-like,Alcohol dehydrogenase, zinc-binding,Polyketide synthase, KR,Phosphopantetheine-binding	ketoacyl-synt,Ketoacyl-synt_C,Acyl_transf_1,Methyltransf_12,ADH_N,ADH_zinc_N,KR,PP-binding	HMMPfam	none	NA
15	25_335162_17	25	Aspni_bvT_1	Aspergillus	niger ATCC 13496	Nigri	374305	none	17	97731.0	99064.0	-	Oxidoreductase, N-terminal,Oxidoreductase, C-terminal	GFO_IDH_MocA,GFO_IDH_MocA_C	HMMPfam	none	NA
15	25_335162_17	25	Aspni_bvT_1	Aspergillus	niger ATCC 13496	Nigri	140666	none	17	93697.0	94190.0	+	Fungal transcriptional regulatory protein, N-terminal	Zn_clus	HMMPfam	none	NA
15	25_335162_17	25	Aspni_bvT_1	Aspergillus	niger ATCC 13496	Nigri	268297	none	17	94573.0	97122.0	+	Fungal specific transcription factor	Fungal_trans	HMMPfam	none	NA
15	25_335162_17	25	Aspni_bvT_1	Aspergillus	niger ATCC 13496	Nigri	268295	none	17	91325.0	93371.0	-	none	none	none	none	NA
15	25_335162_17	25	Aspni_bvT_1	Aspergillus	niger ATCC 13496	Nigri	247287	none	17	89350.0	90656.0	+	Aldo/keto reductase	Aldo_ket_red	HMMPfam	none	NA
15	25_335162_17	25	Aspni_bvT_1	Aspergillus	niger ATCC 13496	Nigri	346208	none	17	87061.0	88421.0	+	none	none	none	none	NA
15	25_335162_17	25	Aspni_bvT_1	Aspergillus	niger ATCC 13496	Nigri	360681	none	17	84198.0	85867.0	-	General substrate transporter	Sugar_tr	HMMPfam	none	NA
15	56_64846_6	56	Pench1	Penicillium	chrysogenum	Penicillium	68721	none	6	none	none	none	none	none	none	none	NA
15	56_64846_6	56	Pench1	Penicillium	chrysogenum	Penicillium	68434	none	6	none	none	none	Short-chain dehydrogenase/reductase SDR	adh_short	HMMPfam	none	NA
15	56_64846_6	56	Pench1	Penicillium	chrysogenum	Penicillium	1378	none	6	none	none	none	FAD linked oxidase, N-terminal,Berberine/berberine-like	FAD_binding_4,BBE	HMMPfam	none	NA
15	56_64846_6	56	Pench1	Penicillium	chrysogenum	Penicillium	66910	none	6	none	none	none	Class II glutamine amidotransferase domain,Glutamine amidotransferase, class-II,Asparagine synthase	Glutamine amidotransferase domain,GATase_2,Asn_synthase	HMMPfam	none	NA
15	56_64846_6	56	Pench1	Penicillium	chrysogenum	Penicillium	66883	none	6	none	none	none	Fungal specific transcription factor	Fungal_trans	HMMPfam	none	NA
15	56_64846_6	56	Pench1	Penicillium	chrysogenum	Penicillium	64846	NRPS	6	none	none	none	AMP-dependent synthetase and ligase,Phosphopantetheine-binding,Condensation domain	AMP-binding,PP-binding,Condensation	HMMPfam	none	NA
16	45_421500_25	45	Aspfij1	Aspergillus	fijiensis	Nigri	518435	none	25	388593.0	390086.0	-	Peptidase M20	Peptidase_M20	HMMPfam	none	48
16	45_421500_25	45	Aspfij1	Aspergillus	fijiensis	Nigri	421500	DMAT	25	401727.0	403092.0	-	none	none	none	none	48
16	45_421500_25	45	Aspfij1	Aspergillus	fijiensis	Nigri	483330	none	25	396309.0	396872.0	+	none	none	none	none	48
16	45_421500_25	45	Aspfij1	Aspergillus	fijiensis	Nigri	444717	none	25	406118.0	407311.0	+	NmrA-like	NmrA	HMMPfam	none	48
16	45_421500_25	45	Aspfij1	Aspergillus	fijiensis	Nigri	444714	none	25	398789.0	400224.0	+	Zinc finger, CCCH-type,RNA recognition motif, RNP-1	zf-CCCH,RRM_1	HMMPfam	none	48
16	5_458586_18	5	Aspbru1	Aspergillus	brunneoviolaceus	Nigri	492518	none	18	662477.0	664290.0	+	Cytochrome P450	p450	HMMPfam	none	48
16	5_458586_18	5	Aspbru1	Aspergillus	brunneoviolaceus	Nigri	403165	none	18	669099.0	670252.0	-	Methyltransferase type 11,Sterol methyltransferase C-terminal	Methyltransf_11,Sterol_MT_C	HMMPfam	none	48
16	5_458586_18	5	Aspbru1	Aspergillus	brunneoviolaceus	Nigri	492532	none	18	672783.0	674096.0	+	Monooxygenase, FAD-binding	FAD_binding_3	HMMPfam	none	48
16	5_458586_18	5	Aspbru1	Aspergillus	brunneoviolaceus	Nigri	458577	none	18	657155.0	657898.0	+	none	none	none	none	48
16	5_458586_18	5	Aspbru1	Aspergillus	brunneoviolaceus	Nigri	492543	none	18	678521.0	679640.0	-	Oxoglutarate/iron-dependent dioxygenase,2OG-Fe(II) oxygenase	2OG-Fe(II) oxygenase superfamily,2OG-FeII_Oxy	HMMPfam	none	48
16	45_421500_25	45	Aspfij1	Aspergillus	fijiensis	Nigri	455623	none	25	393775.0	394536.0	-	none	none	none	none	48
16	45_421500_25	45	Aspfij1	Aspergillus	fijiensis	Nigri	369759	none	25	390825.0	392648.0	+	Major facilitator superfamily MFS-1	MFS_1	HMMPfam	none	48
16	45_421500_25	45	Aspfij1	Aspergillus	fijiensis	Nigri	241004	none	25	418944.0	420056.0	-	NADP oxidoreductase, coenzyme F420-dependent	F420_oxidored	HMMPfam	none	48
16	45_421500_25	45	Aspfij1	Aspergillus	fijiensis	Nigri	396592	none	25	417637.0	418753.0	+	Oxoglutarate/iron-dependent dioxygenase,2OG-Fe(II) oxygenase	2OG-Fe(II) oxygenase superfamily,2OG-FeII_Oxy	HMMPfam	none	48
16	45_421500_25	45	Aspfij1	Aspergillus	fijiensis	Nigri	369585	none	25	403545.0	405419.0	-	FAD linked oxidase, N-terminal,Berberine/berberine-like	FAD_binding_4,BBE	HMMPfam	none	48
16	5_458586_18	5	Aspbru1	Aspergillus	brunneoviolaceus	Nigri	458582	none	18	666742.0	668584.0	+	Major facilitator superfamily MFS-1	MFS_1	HMMPfam	none	48
16	45_421500_25	45	Aspfij1	Aspergillus	fijiensis	Nigri	421512	NRPS	25	409274.0	416725.0	-	AMP-dependent synthetase and ligase,Phosphopantetheine-binding,Condensation domain,Male sterility, NAD-binding	AMP-binding,PP-binding,Condensation,NAD_binding_4	HMMPfam	none	48
16	5_458586_18	5	Aspbru1	Aspergillus	brunneoviolaceus	Nigri	492539	none	18	677216.0	678328.0	+	NADP oxidoreductase, coenzyme F420-dependent	F420_oxidored	HMMPfam	none	48
16	5_458586_18	5	Aspbru1	Aspergillus	brunneoviolaceus	Nigri	492529	none	18	671227.0	672024.0	-	Short-chain dehydrogenase/reductase SDR	adh_short	HMMPfam	none	48
16	45_421500_25	45	Aspfij1	Aspergillus	fijiensis	Nigri	444723	none	25	425240.0	426037.0	+	Short-chain dehydrogenase/reductase SDR	adh_short	HMMPfam	none	48
16	5_458586_18	5	Aspbru1	Aspergillus	brunneoviolaceus	Nigri	427041	none	18	665189.0	665768.0	-	none	none	none	none	48
16	5_458586_18	5	Aspbru1	Aspergillus	brunneoviolaceus	Nigri	458586	DMAT	18	674479.0	675832.0	-	none	none	none	none	48
16	5_458586_18	5	Aspbru1	Aspergillus	brunneoviolaceus	Nigri	492547	NRPS	18	680696.0	687949.0	+	AMP-dependent synthetase and ligase,Phosphopantetheine-binding,Condensation domain,Male sterility, NAD-binding	AMP-binding,PP-binding,Condensation,NAD_binding_4	HMMPfam	none	48
16	5_458586_18	5	Aspbru1	Aspergillus	brunneoviolaceus	Nigri	321174	none	18	660510.0	661051.0	-	none	none	none	none	48
16	45_421500_25	45	Aspfij1	Aspergillus	fijiensis	Nigri	518434	none	25	383204.0	385212.0	-	none	none	none	none	48
16	45_421500_25	45	Aspfij1	Aspergillus	fijiensis	Nigri	421509	DMAT	25	407582.0	408892.0	+	none	none	none	none	48
16	45_421500_25	45	Aspfij1	Aspergillus	fijiensis	Nigri	524635	DMAT	25	421427.0	422781.0	+	none	none	none	none	48
16	5_458586_18	5	Aspbru1	Aspergillus	brunneoviolaceus	Nigri	321882	DMAT	18	688330.0	689589.0	-	none	none	none	none	48
16	45_421500_25	45	Aspfij1	Aspergillus	fijiensis	Nigri	444724	none	25	427007.0	428174.0	+	Methyltransferase type 11,Sterol methyltransferase C-terminal	Methyltransf_11,Sterol_MT_C	HMMPfam	none	48
16	5_458586_18	5	Aspbru1	Aspergillus	brunneoviolaceus	Nigri	492553	DMAT	18	694103.0	695468.0	+	none	none	none	none	48
16	5_458586_18	5	Aspbru1	Aspergillus	brunneoviolaceus	Nigri	492515	none	18	658120.0	659762.0	-	Histidine acid phosphatase	Acid_phosphat_A	HMMPfam	none	48
16	5_458586_18	5	Aspbru1	Aspergillus	brunneoviolaceus	Nigri	492552	none	18	691727.0	693673.0	+	FAD linked oxidase, N-terminal,Berberine/berberine-like	FAD_binding_4,BBE	HMMPfam	none	48
16	5_458586_18	5	Aspbru1	Aspergillus	brunneoviolaceus	Nigri	492551	none	18	689910.0	691103.0	-	NmrA-like	NmrA	HMMPfam	none	48
16	45_421500_25	45	Aspfij1	Aspergillus	fijiensis	Nigri	524640	none	25	431504.0	432075.0	+	none	none	none	none	48
16	5_458586_18	5	Aspbru1	Aspergillus	brunneoviolaceus	Nigri	458576	none	18	654298.0	656105.0	+	Major facilitator superfamily MFS-1	MFS_1	HMMPfam	none	48
16	45_421500_25	45	Aspfij1	Aspergillus	fijiensis	Nigri	338625	none	25	435847.0	436415.0	+	none	none	none	none	48
16	45_421500_25	45	Aspfij1	Aspergillus	fijiensis	Nigri	396614	none	25	437184.0	438826.0	+	Histidine acid phosphatase	Acid_phosphat_A	HMMPfam	none	48
16	45_421500_25	45	Aspfij1	Aspergillus	fijiensis	Nigri	524644	none	25	439048.0	439800.0	-	none	none	none	none	48
16	45_421500_25	45	Aspfij1	Aspergillus	fijiensis	Nigri	444722	none	25	423165.0	424644.0	-	FAD dependent oxidoreductase	DAO	HMMPfam	none	48
16	45_421500_25	45	Aspfij1	Aspergillus	fijiensis	Nigri	492577	none	25	387036.0	388219.0	+	F-box domain,Cyclin-like F-box,Ankyrin repeat,Ankyrin	F-box-like domain,F-box-like,F-box,Ankyrin repeat,Ank	HMMPfam	none	48
16	45_421500_25	45	Aspfij1	Aspergillus	fijiensis	Nigri	455638	none	25	428690.0	430532.0	-	Major facilitator superfamily MFS-1	MFS_1	HMMPfam	none	48
16	45_421500_25	45	Aspfij1	Aspergillus	fijiensis	Nigri	396615	none	25	440844.0	442650.0	-	Major facilitator superfamily MFS-1	MFS_1	HMMPfam	none	48
16	45_421500_25	45	Aspfij1	Aspergillus	fijiensis	Nigri	483345	none	25	432699.0	434495.0	-	Cytochrome P450	p450	HMMPfam	none	48
17	45_527717_14	45	Aspfij1	Aspergillus	fijiensis	Nigri	509480	none	14	127544.0	128248.0	+	none	none	none	none	47
17	5_491873_10	5	Aspbru1	Aspergillus	brunneoviolaceus	Nigri	451635	none	10	254530.0	256339.0	-	Cytochrome P450	p450	HMMPfam	none	47
17	45_527717_14	45	Aspfij1	Aspergillus	fijiensis	Nigri	468545	none	14	161028.0	163051.0	+	none	none	none	none	47
17	45_527717_14	45	Aspfij1	Aspergillus	fijiensis	Nigri	509475	none	14	123366.0	125176.0	+	Cytochrome P450	p450	HMMPfam	none	47
17	5_491873_10	5	Aspbru1	Aspergillus	brunneoviolaceus	Nigri	451634	none	10	252676.0	253899.0	+	Alcohol dehydrogenase GroES-like,Alcohol dehydrogenase, zinc-binding	ADH_N,ADH_zinc_N	HMMPfam	none	47
17	5_491873_10	5	Aspbru1	Aspergillus	brunneoviolaceus	Nigri	491873	PKS	10	241831.0	250910.0	-	Beta-ketoacyl synthase, N-terminal,Beta-ketoacyl synthase, C-terminal,Acyl transferase,Methyltransferase type 12,Polyketide synthase, KR,Condensation domain	ketoacyl-synt,Ketoacyl-synt_C,Acyl_transf_1,Methyltransf_12,KR,Condensation	HMMPfam	none	47
17	5_491873_10	5	Aspbru1	Aspergillus	brunneoviolaceus	Nigri	358483	none	10	251454.0	252158.0	-	Protein of unknown function DUF341	FSH1	HMMPfam	none	47
17	45_527717_14	45	Aspfij1	Aspergillus	fijiensis	Nigri	509477	none	14	125811.0	127038.0	-	Alcohol dehydrogenase GroES-like,Alcohol dehydrogenase, zinc-binding	ADH_N,ADH_zinc_N	HMMPfam	none	47
17	45_527717_14	45	Aspfij1	Aspergillus	fijiensis	Nigri	486049	none	14	148828.0	155348.0	+	none	none	none	none	47
17	45_527717_14	45	Aspfij1	Aspergillus	fijiensis	Nigri	468547	none	14	163918.0	167976.0	-	Signal transduction histidine kinase, subgroup 1, dimerisation and phosphoacceptor region,ATP-binding region, ATPase-like,Signal transduction response regulator, receiver region	HisKA,HATPase_c,Response_reg	HMMPfam	none	47
17	45_527717_14	45	Aspfij1	Aspergillus	fijiensis	Nigri	496268	none	14	159121.0	160460.0	-	Alcohol dehydrogenase GroES-like,Alcohol dehydrogenase, zinc-binding	ADH_N,ADH_zinc_N	HMMPfam	none	47
17	5_491873_10	5	Aspbru1	Aspergillus	brunneoviolaceus	Nigri	441015	none	10	240119.0	241215.0	-	Mitochondrial substrate carrier	Mito_carr	HMMPfam	none	47
17	5_491873_10	5	Aspbru1	Aspergillus	brunneoviolaceus	Nigri	73558	none	10	234788.0	235354.0	+	none	none	none	none	47
17	2_458223_10	2	Aspacu1	Aspergillus	aculeatinus	Nigri	403997	none	10	254935.0	255917.0	-	Crotonase, core	ECH	HMMPfam	none	47
17	2_458223_10	2	Aspacu1	Aspergillus	aculeatinus	Nigri	458212	none	10	265022.0	266047.0	+	none	none	none	none	47
17	45_527717_14	45	Aspfij1	Aspergillus	fijiensis	Nigri	527717	PKS	14	128792.0	137869.0	+	Beta-ketoacyl synthase, N-terminal,Beta-ketoacyl synthase, C-terminal,Acyl transferase,Methyltransferase type 12,Polyketide synthase, KR,Condensation domain	ketoacyl-synt,Ketoacyl-synt_C,Acyl_transf_1,Methyltransf_12,KR,Condensation	HMMPfam	none	47
17	2_458223_10	2	Aspacu1	Aspergillus	aculeatinus	Nigri	329499	none	10	256308.0	257882.0	+	Acyl-CoA dehydrogenase, N-terminal,Acyl-CoA dehydrogenase/oxidase, central region,Acyl-CoA oxidase/dehydrogenase, type 1	Acyl-CoA_dh_N,Acyl-CoA_dh_M,Acyl-CoA_dh_1	HMMPfam	none	47
17	2_458223_10	2	Aspacu1	Aspergillus	aculeatinus	Nigri	379651	none	10	252177.0	253930.0	-	Cytochrome P450	p450	HMMPfam	none	47
17	5_491873_10	5	Aspbru1	Aspergillus	brunneoviolaceus	Nigri	73688	none	10	237252.0	238016.0	+	none	none	none	none	47
17	2_458223_10	2	Aspacu1	Aspergillus	aculeatinus	Nigri	441288	none	10	266733.0	268527.0	+	Cytochrome P450	p450	HMMPfam	none	47
17	45_527717_14	45	Aspfij1	Aspergillus	fijiensis	Nigri	527728	none	14	169188.0	174518.0	+	ABC transporter, transmembrane region,ABC transporter-like	ABC_membrane,ABC_tran	HMMPfam	none	47
17	2_458223_10	2	Aspacu1	Aspergillus	aculeatinus	Nigri	413701	none	10	269172.0	270399.0	-	Alcohol dehydrogenase GroES-like	ADH_N	HMMPfam	none	47
17	2_458223_10	2	Aspacu1	Aspergillus	aculeatinus	Nigri	458223	PKS	10	272166.0	281245.0	+	Beta-ketoacyl synthase, N-terminal,Beta-ketoacyl synthase, C-terminal,Acyl transferase,Methyltransferase type 12,Polyketide synthase, KR,Condensation domain	ketoacyl-synt,Ketoacyl-synt_C,Acyl_transf_1,Methyltransf_12,KR,Condensation	HMMPfam	none	47
17	45_527717_14	45	Aspfij1	Aspergillus	fijiensis	Nigri	468539	none	14	141900.0	142666.0	-	none	none	none	none	47
17	45_527717_14	45	Aspfij1	Aspergillus	fijiensis	Nigri	448003	none	14	138484.0	139580.0	+	Mitochondrial substrate carrier	Mito_carr	HMMPfam	none	47
17	45_527717_14	45	Aspfij1	Aspergillus	fijiensis	Nigri	107781	none	14	141186.0	141824.0	+	none	none	none	none	47
17	2_458223_10	2	Aspacu1	Aspergillus	aculeatinus	Nigri	404000	none	10	261137.0	262388.0	+	none	none	none	none	47
17	5_491873_10	5	Aspbru1	Aspergillus	brunneoviolaceus	Nigri	73559	none	10	232322.0	234158.0	-	FAD linked oxidase, N-terminal,Berberine/berberine-like	FAD_binding_4,BBE	HMMPfam	none	47
17	45_527717_14	45	Aspfij1	Aspergillus	fijiensis	Nigri	428920	none	14	155720.0	156956.0	-	Alcohol dehydrogenase GroES-like,Alcohol dehydrogenase, zinc-binding	ADH_N,ADH_zinc_N	HMMPfam	none	47
17	5_491873_10	5	Aspbru1	Aspergillus	brunneoviolaceus	Nigri	73697	none	10	238097.0	238827.0	-	none	none	none	none	47
17	2_458223_10	2	Aspacu1	Aspergillus	aculeatinus	Nigri	441286	none	10	258399.0	259862.0	-	Transferase	Transferase	HMMPfam	none	47
17	2_458223_10	2	Aspacu1	Aspergillus	aculeatinus	Nigri	329545	none	10	270918.0	271622.0	+	Protein of unknown function DUF341	FSH1	HMMPfam	none	47
17	5_491873_10	5	Aspbru1	Aspergillus	brunneoviolaceus	Nigri	73690	none	10	239086.0	239658.0	+	none	none	none	none	47
17	45_527717_14	45	Aspfij1	Aspergillus	fijiensis	Nigri	107793	none	14	145757.0	147595.0	+	FAD linked oxidase, N-terminal,Berberine/berberine-like	FAD_binding_4,BBE	HMMPfam	none	47
18	219_473498_6	219	Aspind1	Aspergillus	indologenus	Nigri	395011	none	6	174966.0	176148.0	-	Alcohol dehydrogenase GroES-like,Alcohol dehydrogenase, zinc-binding	ADH_N,ADH_zinc_N	HMMPfam	none	NA
18	219_473498_6	219	Aspind1	Aspergillus	indologenus	Nigri	473508	none	6	174075.0	174638.0	+	none	none	none	none	NA
18	219_473498_6	219	Aspind1	Aspergillus	indologenus	Nigri	342173	none	6	172424.0	173734.0	-	none	none	none	none	NA
18	219_473498_6	219	Aspind1	Aspergillus	indologenus	Nigri	425128	none	6	170398.0	172132.0	+	Major facilitator superfamily MFS-1	MFS_1	HMMPfam	none	NA
18	219_473498_6	219	Aspind1	Aspergillus	indologenus	Nigri	473498	HYBRID	6	157896.0	169962.0	-	Beta-ketoacyl synthase, N-terminal,Beta-ketoacyl synthase, C-terminal,Acyl transferase,Methyltransferase type 12,Polyketide synthase, KR,Condensation domain,AMP-dependent synthetase and ligase,Phosphopantetheine-binding,Male sterility, NAD-binding	ketoacyl-synt,Ketoacyl-synt_C,Acyl_transf_1,Methyltransf_12,KR,Condensation,AMP-binding,PP-binding,NAD_binding_4	HMMPfam	none	NA
18	219_473498_6	219	Aspind1	Aspergillus	indologenus	Nigri	425124	none	6	155763.0	157343.0	+	Fungal transcriptional regulatory protein, N-terminal	Zn_clus	HMMPfam	none	NA
18	3_43247_6	3	Aspac1	Aspergillus	aculeatus	Nigri	43247	HYBRID	6	175919.0	187950.0	+	Beta-ketoacyl synthase, N-terminal,Beta-ketoacyl synthase, C-terminal,Acyl transferase,Polyketide synthase, KR,Condensation domain,AMP-dependent synthetase and ligase,Phosphopantetheine-binding,Male sterility, NAD-binding	ketoacyl-synt,Ketoacyl-synt_C,Acyl_transf_1,KR,Condensation,AMP-binding,PP-binding,NAD_binding_4	HMMPfam	none	NA
18	3_43247_6	3	Aspac1	Aspergillus	aculeatus	Nigri	60463	none	6	173666.0	175401.0	-	Major facilitator superfamily MFS-1	MFS_1	HMMPfam	none	NA
18	3_43247_6	3	Aspac1	Aspergillus	aculeatus	Nigri	60462	none	6	171985.0	173301.0	+	none	none	none	none	NA
18	3_43247_6	3	Aspac1	Aspergillus	aculeatus	Nigri	119191	none	6	188789.0	190375.0	-	Fungal transcriptional regulatory protein, N-terminal	Zn_clus	HMMPfam	none	NA
18	3_43247_6	3	Aspac1	Aspergillus	aculeatus	Nigri	43243	none	6	169561.0	170752.0	+	Alcohol dehydrogenase GroES-like,Alcohol dehydrogenase, zinc-binding	ADH_N,ADH_zinc_N	HMMPfam	none	NA
18	3_43247_6	3	Aspac1	Aspergillus	aculeatus	Nigri	43244	none	6	171077.0	171641.0	-	none	none	none	none	NA
18	45_514422_1	45	Aspfij1	Aspergillus	fijiensis	Nigri	514422	HYBRID	1	156867.0	169876.0	-	Beta-ketoacyl synthase, N-terminal,Beta-ketoacyl synthase, C-terminal,Acyl transferase,Methyltransferase type 12,Polyketide synthase, KR,Condensation domain,AMP-dependent synthetase and ligase,Phosphopantetheine-binding,Male sterility, NAD-binding	ketoacyl-synt,Ketoacyl-synt_C,Acyl_transf_1,Methyltransf_12,KR,Condensation,AMP-binding,PP-binding,NAD_binding_4	HMMPfam	none	NA
19	17_447748_10	17	Asphom1	Aspergillus	homomorphus	Nigri	467000	none	10	721866.0	726761.0	+	ABC transporter-like,ABC transporter, transmembrane region	ABC_tran,ABC_membrane	HMMPfam	none	NA
19	17_447748_10	17	Asphom1	Aspergillus	homomorphus	Nigri	359181	none	10	720804.0	721513.0	+	none	none	none	none	NA
19	17_447748_10	17	Asphom1	Aspergillus	homomorphus	Nigri	466998	none	10	719355.0	720322.0	+	none	none	none	none	NA
19	17_447748_10	17	Asphom1	Aspergillus	homomorphus	Nigri	419625	none	10	718331.0	718781.0	-	none	none	none	none	NA
19	17_447748_10	17	Asphom1	Aspergillus	homomorphus	Nigri	447765	none	10	715213.0	717632.0	+	none	none	none	none	NA
19	17_447748_10	17	Asphom1	Aspergillus	homomorphus	Nigri	447756	none	10	708937.0	713126.0	-	ABC transporter, transmembrane region,ABC transporter-like	ABC_membrane,ABC_tran	HMMPfam	none	NA
19	17_447748_10	17	Asphom1	Aspergillus	homomorphus	Nigri	402008	none	10	706831.0	708679.0	+	Major facilitator superfamily MFS-1	MFS_1	HMMPfam	none	NA
19	17_447748_10	17	Asphom1	Aspergillus	homomorphus	Nigri	447748	NRPS	10	697184.0	704647.0	-	AMP-dependent synthetase and ligase,Phosphopantetheine-binding,Condensation domain	AMP-binding,PP-binding,Condensation	HMMPfam	none	NA
19	17_447748_10	17	Asphom1	Aspergillus	homomorphus	Nigri	447746	none	10	695199.0	696851.0	+	none	none	none	none	NA
19	17_447748_10	17	Asphom1	Aspergillus	homomorphus	Nigri	419619	none	10	692311.0	694097.0	-	FAD linked oxidase, N-terminal,Berberine/berberine-like	FAD_binding_4,BBE	HMMPfam	none	NA
19	5_503103_7	5	Aspbru1	Aspergillus	brunneoviolaceus	Nigri	503103	NRPS	7	153209.0	160808.0	-	AMP-dependent synthetase and ligase,Phosphopantetheine-binding,Condensation domain	AMP-binding,PP-binding,Condensation	HMMPfam	none	NA
19	45_513892_7	45	Aspfij1	Aspergillus	fijiensis	Nigri	474441	none	7	303797.0	305734.0	-	Major facilitator superfamily MFS-1	MFS_1	HMMPfam	none	NA
19	45_513892_7	45	Aspfij1	Aspergillus	fijiensis	Nigri	513887	none	7	299385.0	303566.0	+	ABC transporter, transmembrane region,ABC transporter-like	ABC_membrane,ABC_tran	HMMPfam	none	NA
19	45_513892_7	45	Aspfij1	Aspergillus	fijiensis	Nigri	474440	none	7	295944.0	297089.0	+	Alcohol dehydrogenase GroES-like,Alcohol dehydrogenase, zinc-binding	ADH_N,ADH_zinc_N	HMMPfam	none	NA
19	45_513892_7	45	Aspfij1	Aspergillus	fijiensis	Nigri	465128	none	7	293568.0	294772.0	+	Semialdehyde dehydrogenase, NAD-binding	Semialdhyde_dh	HMMPfam	none	NA
19	45_513892_7	45	Aspfij1	Aspergillus	fijiensis	Nigri	524148	none	7	291961.0	292719.0	+	none	none	none	none	NA
19	45_513892_7	45	Aspfij1	Aspergillus	fijiensis	Nigri	491948	none	7	289363.0	291496.0	+	Fungal specific transcription factor	Fungal_trans	HMMPfam	none	NA
19	5_503103_7	5	Aspbru1	Aspergillus	brunneoviolaceus	Nigri	459528	none	7	173814.0	175015.0	-	Semialdehyde dehydrogenase, NAD-binding	Semialdhyde_dh	HMMPfam	none	NA
19	5_503103_7	5	Aspbru1	Aspergillus	brunneoviolaceus	Nigri	404935	none	7	165017.0	169198.0	-	ABC transporter, transmembrane region,ABC transporter-like	ABC_membrane,ABC_tran	HMMPfam	none	NA
19	5_503103_7	5	Aspbru1	Aspergillus	brunneoviolaceus	Nigri	459529	none	7	175862.0	176620.0	-	none	none	none	none	NA
19	5_503103_7	5	Aspbru1	Aspergillus	brunneoviolaceus	Nigri	339053	none	7	177238.0	178962.0	-	Fungal specific transcription factor	Fungal_trans	HMMPfam	none	NA
19	5_503103_7	5	Aspbru1	Aspergillus	brunneoviolaceus	Nigri	438761	none	7	162850.0	164787.0	+	Major facilitator superfamily MFS-1	MFS_1	HMMPfam	none	NA
19	5_503103_7	5	Aspbru1	Aspergillus	brunneoviolaceus	Nigri	380522	none	7	171500.0	172645.0	-	Alcohol dehydrogenase GroES-like,Alcohol dehydrogenase, zinc-binding	ADH_N,ADH_zinc_N	HMMPfam	none	NA
19	45_513892_7	45	Aspfij1	Aspergillus	fijiensis	Nigri	513892	NRPS	7	308082.0	315365.0	+	AMP-dependent synthetase and ligase,Phosphopantetheine-binding,Condensation domain	AMP-binding,PP-binding,Condensation	HMMPfam	none	NA
20	16_378399_5	16	Asphet1	Aspergillus	heteromorphus	Nigri	287949	none	5	301744.0	302122.0	+	none	none	none	none	72
20	16_378399_5	16	Asphet1	Aspergillus	heteromorphus	Nigri	333140	none	5	296249.0	300789.0	+	ABC transporter-like,ABC-2 type transporter,CDR ABC transporter	ABC_tran,ABC2_membrane,PDR_CDR	HMMPfam	none	72
20	10_457489_6	10	Aspell1	Aspergillus	ellipticus	Nigri	457489	NRPS	6	2816.0	8609.0	+	AMP-dependent synthetase and ligase,Phosphopantetheine-binding,Condensation domain	AMP-binding,PP-binding,Condensation	HMMPfam	none	72
20	10_457489_6	10	Aspell1	Aspergillus	ellipticus	Nigri	400589	none	6	22321.0	22708.0	-	none	none	none	none	72
20	10_457489_6	10	Aspell1	Aspergillus	ellipticus	Nigri	457504	none	6	19319.0	21234.0	-	none	none	none	none	72
20	10_457489_6	10	Aspell1	Aspergillus	ellipticus	Nigri	485477	none	6	10094.0	14647.0	-	ABC transporter-like,ABC-2 type transporter,CDR ABC transporter	ABC_tran,ABC2_membrane,PDR_CDR	HMMPfam	none	72
20	16_378399_5	16	Asphet1	Aspergillus	heteromorphus	Nigri	386049	none	5	292633.0	294600.0	-	Fungal specific transcription factor	Fungal_trans	HMMPfam	none	72
20	10_457489_6	10	Aspell1	Aspergillus	ellipticus	Nigri	485480	none	6	24748.0	26187.0	+	O-methyltransferase, family 2	Methyltransf_2	HMMPfam	none	72
20	16_378399_5	16	Asphet1	Aspergillus	heteromorphus	Nigri	378397	none	5	295380.0	296039.0	+	none	none	none	none	72
20	10_457489_6	10	Aspell1	Aspergillus	ellipticus	Nigri	357474	none	6	16675.0	18700.0	+	Fungal specific transcription factor	Fungal_trans	HMMPfam	none	72
20	16_378399_5	16	Asphet1	Aspergillus	heteromorphus	Nigri	378399	NRPS	5	302911.0	317328.0	-	AMP-dependent synthetase and ligase,Phosphopantetheine-binding,Condensation domain	AMP-binding,PP-binding,Condensation	HMMPfam	none	72
21	33_587329_15	33	Aspscl1	Aspergillus	sclerotioniger	Nigri	567273	none	15	279794.0	280702.0	-	O-methyltransferase, family 3	Methyltransf_3	HMMPfam	none	NA
21	33_587329_15	33	Aspscl1	Aspergillus	sclerotioniger	Nigri	587329	PKS	15	271096.0	278739.0	-	Beta-ketoacyl synthase, N-terminal,Beta-ketoacyl synthase, C-terminal,Acyl transferase,Alcohol dehydrogenase GroES-like,Alcohol dehydrogenase, zinc-binding,Polyketide synthase, KR,Phosphopantetheine-binding	ketoacyl-synt,Ketoacyl-synt_C,Acyl_transf_1,ADH_N,ADH_zinc_N,KR,PP-binding	HMMPfam	none	NA
21	33_587329_15	33	Aspscl1	Aspergillus	sclerotioniger	Nigri	567271	none	15	268495.0	270170.0	-	Fungal transcriptional regulatory protein, N-terminal	Zn_clus	HMMPfam	none	NA
21	33_587329_15	33	Aspscl1	Aspergillus	sclerotioniger	Nigri	567270	none	15	265367.0	267927.0	-	Lysophospholipase, catalytic region	PLA2_B	HMMPfam	none	NA
21	33_587329_15	33	Aspscl1	Aspergillus	sclerotioniger	Nigri	146539	none	15	263129.0	264988.0	+	General substrate transporter	Sugar_tr	HMMPfam	none	NA
21	33_587329_15	33	Aspscl1	Aspergillus	sclerotioniger	Nigri	576578	none	15	259570.0	260128.0	-	none	none	none	none	NA
21	11_449434_6	11	Aspeuc1	Aspergillus	eucalypticola	Nigri	404988	none	6	408509.0	409509.0	+	N-acetyltransferase	Acetyltransf_2	HMMPfam	none	NA
21	11_449434_6	11	Aspeuc1	Aspergillus	eucalypticola	Nigri	329303	none	6	402247.0	403653.0	-	none	none	none	none	NA
21	11_449434_6	11	Aspeuc1	Aspergillus	eucalypticola	Nigri	422717	none	6	406530.0	406844.0	+	none	none	none	none	NA
21	11_449434_6	11	Aspeuc1	Aspergillus	eucalypticola	Nigri	449434	PKS	6	397202.0	401560.0	-	Beta-ketoacyl synthase, N-terminal,Beta-ketoacyl synthase, C-terminal,Acyl transferase,Alcohol dehydrogenase, zinc-binding,Polyketide synthase, KR	ketoacyl-synt,Ketoacyl-synt_C,Acyl_transf_1,ADH_zinc_N,KR	HMMPfam	none	NA
21	11_449434_6	11	Aspeuc1	Aspergillus	eucalypticola	Nigri	422713	none	6	396317.0	396903.0	-	none	none	none	none	NA
21	11_449434_6	11	Aspeuc1	Aspergillus	eucalypticola	Nigri	413570	none	6	394847.0	395179.0	-	Phosphopantetheine-binding	PP-binding	HMMPfam	none	NA
21	1_183092_7	1	Aspfo1	Aspergillus	luchuensis CBS 106.47	Nigri	204713	none	7	2477564.0	2478567.0	+	N-acetyltransferase	Acetyltransf_2	HMMPfam	none	NA
21	1_183092_7	1	Aspfo1	Aspergillus	luchuensis CBS 106.47	Nigri	43036	none	7	2474974.0	2475294.0	+	none	none	none	none	NA
21	1_183092_7	1	Aspfo1	Aspergillus	luchuensis CBS 106.47	Nigri	503326	none	7	2472964.0	2473188.0	-	none	none	none	none	NA
21	1_183092_7	1	Aspfo1	Aspergillus	luchuensis CBS 106.47	Nigri	204712	none	7	2471016.0	2471306.0	-	none	none	none	none	NA
21	1_183092_7	1	Aspfo1	Aspergillus	luchuensis CBS 106.47	Nigri	43033	none	7	2468233.0	2469639.0	-	none	none	none	none	NA
21	1_183092_7	1	Aspfo1	Aspergillus	luchuensis CBS 106.47	Nigri	183092	PKS	7	2459907.0	2467556.0	-	Beta-ketoacyl synthase, N-terminal,Beta-ketoacyl synthase, C-terminal,Acyl transferase,Alcohol dehydrogenase GroES-like,Alcohol dehydrogenase, zinc-binding,Polyketide synthase, KR	ketoacyl-synt,Ketoacyl-synt_C,Acyl_transf_1,ADH_N,ADH_zinc_N,KR	HMMPfam	none	NA
21	1_183092_7	1	Aspfo1	Aspergillus	luchuensis CBS 106.47	Nigri	69024	none	7	2458726.0	2459226.0	-	Phosphopantetheine-binding	PP-binding	HMMPfam	none	NA
21	20_432221_2	20	Aspneo1	Aspergillus	neoniger	Nigri	420782	none	2	608982.0	609314.0	+	none	none	none	none	NA
21	20_432221_2	20	Aspneo1	Aspergillus	neoniger	Nigri	432221	PKS	2	600163.0	607837.0	+	Beta-ketoacyl synthase, N-terminal,Beta-ketoacyl synthase, C-terminal,Acyl transferase,Alcohol dehydrogenase GroES-like,Alcohol dehydrogenase, zinc-binding,Polyketide synthase, KR	ketoacyl-synt,Ketoacyl-synt_C,Acyl_transf_1,ADH_N,ADH_zinc_N,KR	HMMPfam	none	NA
21	2_464132_18	2	Aspacu1	Aspergillus	aculeatinus	Nigri	360874	none	18	31651.0	32270.0	-	none	none	none	none	NA
21	2_464132_18	2	Aspacu1	Aspergillus	aculeatinus	Nigri	424136	none	18	30167.0	31306.0	+	Protein of unknown function DUF341	FSH1	HMMPfam	none	NA
21	16_333100_11	16	Asphet1	Aspergillus	heteromorphus	Nigri	422296	none	11	220031.0	221725.0	+	Major facilitator superfamily MFS-1	MFS_1	HMMPfam	none	NA
21	16_333100_11	16	Asphet1	Aspergillus	heteromorphus	Nigri	311411	none	11	217245.0	218340.0	+	none	none	none	none	NA
21	16_333100_11	16	Asphet1	Aspergillus	heteromorphus	Nigri	351296	none	11	213645.0	215107.0	-	none	none	none	none	NA
21	16_333100_11	16	Asphet1	Aspergillus	heteromorphus	Nigri	394718	none	11	212365.0	213005.0	+	none	none	none	none	NA
21	16_333100_11	16	Asphet1	Aspergillus	heteromorphus	Nigri	360461	none	11	208468.0	210322.0	+	Fumarate reductase/succinate dehydrogenase flavoprotein, N-terminal	FAD_binding_2	HMMPfam	none	NA
21	16_333100_11	16	Asphet1	Aspergillus	heteromorphus	Nigri	394716	none	11	206996.0	207791.0	-	none	none	none	none	NA
21	16_333100_11	16	Asphet1	Aspergillus	heteromorphus	Nigri	369778	none	11	204772.0	206594.0	-	General substrate transporter	Sugar_tr	HMMPfam	none	NA
21	16_333100_11	16	Asphet1	Aspergillus	heteromorphus	Nigri	333100	PKS	11	196303.0	203915.0	+	Beta-ketoacyl synthase, N-terminal,Beta-ketoacyl synthase, C-terminal,Acyl transferase,Alcohol dehydrogenase GroES-like,Alcohol dehydrogenase, zinc-binding,Polyketide synthase, KR	ketoacyl-synt,Ketoacyl-synt_C,Acyl_transf_1,ADH_N,ADH_zinc_N,KR	HMMPfam	none	NA
21	16_333100_11	16	Asphet1	Aspergillus	heteromorphus	Nigri	369776	none	11	194290.0	195059.0	+	none	none	none	none	NA
21	16_333100_11	16	Asphet1	Aspergillus	heteromorphus	Nigri	360457	none	11	188765.0	189796.0	-	Alcohol dehydrogenase GroES-like,Alcohol dehydrogenase, zinc-binding	ADH_N,ADH_zinc_N	HMMPfam	none	NA
21	16_333100_11	16	Asphet1	Aspergillus	heteromorphus	Nigri	333094	none	11	190543.0	191688.0	-	Extradiol ring-cleavage dioxygenase, class III enzyme, subunit B	LigB	HMMPfam	none	NA
21	219_458430_4	219	Aspind1	Aspergillus	indologenus	Nigri	478653	none	4	13786.0	14757.0	+	Short-chain dehydrogenase/reductase SDR	adh_short	HMMPfam	none	NA
21	219_458430_4	219	Aspind1	Aspergillus	indologenus	Nigri	496469	none	4	11744.0	13159.0	-	none	none	none	none	NA
21	219_458430_4	219	Aspind1	Aspergillus	indologenus	Nigri	496468	none	4	9776.0	10533.0	+	none	none	none	none	NA
21	219_458430_4	219	Aspind1	Aspergillus	indologenus	Nigri	458430	PKS	4	948.0	8623.0	-	Beta-ketoacyl synthase, N-terminal,Beta-ketoacyl synthase, C-terminal,Acyl transferase,Alcohol dehydrogenase GroES-like,Alcohol dehydrogenase, zinc-binding,Polyketide synthase, KR	ketoacyl-synt,Ketoacyl-synt_C,Acyl_transf_1,ADH_N,ADH_zinc_N,KR	HMMPfam	none	NA
21	33_587329_15	33	Aspscl1	Aspergillus	sclerotioniger	Nigri	567275	none	15	283657.0	284778.0	+	Extradiol ring-cleavage dioxygenase, class III enzyme, subunit B	LigB	HMMPfam	none	NA
21	33_587329_15	33	Aspscl1	Aspergillus	sclerotioniger	Nigri	558056	none	15	281496.0	283002.0	-	Glycoside hydrolase, family 28	Glyco_hydro_28	HMMPfam	none	NA
21	33_587329_15	33	Aspscl1	Aspergillus	sclerotioniger	Nigri	146644	none	15	280821.0	281144.0	-	none	none	none	none	NA
21	33_587329_15	33	Aspscl1	Aspergillus	sclerotioniger	Nigri	520340	none	15	257768.0	258842.0	-	none	none	none	none	NA
21	33_587329_15	33	Aspscl1	Aspergillus	sclerotioniger	Nigri	520338	none	15	256588.0	257308.0	+	none	none	none	none	NA
21	43_16242_2	43	Aspka1_1	Aspergillus	luchuensis IFO 4308	Nigri	16241	none	2	743.0	1075.0	-	Phosphopantetheine-binding	PP-binding	HMMPfam	none	NA
21	2_464132_18	2	Aspacu1	Aspergillus	aculeatinus	Nigri	385388	none	18	77173.0	78744.0	+	Major facilitator superfamily MFS-1	MFS_1	HMMPfam	none	NA
21	2_464132_18	2	Aspacu1	Aspergillus	aculeatinus	Nigri	336137	none	18	48450.0	50258.0	+	Carotenoid oxygenase	RPE65	HMMPfam	none	NA
21	2_464132_18	2	Aspacu1	Aspergillus	aculeatinus	Nigri	385358	none	18	46820.0	47952.0	-	none	none	none	none	NA
21	2_464132_18	2	Aspacu1	Aspergillus	aculeatinus	Nigri	443963	none	18	44493.0	45965.0	-	Fungal transcriptional regulatory protein, N-terminal	Zn_clus	HMMPfam	none	NA
21	2_464132_18	2	Aspacu1	Aspergillus	aculeatinus	Nigri	464132	PKS	18	35536.0	44051.0	+	Beta-ketoacyl synthase, N-terminal,Beta-ketoacyl synthase, C-terminal,Acyl transferase,Alcohol dehydrogenase GroES-like,Alcohol dehydrogenase, zinc-binding,Polyketide synthase, KR	ketoacyl-synt,Ketoacyl-synt_C,Acyl_transf_1,ADH_N,ADH_zinc_N,KR	HMMPfam	none	NA
21	2_464132_18	2	Aspacu1	Aspergillus	aculeatinus	Nigri	443961	none	18	32861.0	34540.0	+	none	none	none	none	NA
21	33_587329_15	33	Aspscl1	Aspergillus	sclerotioniger	Nigri	558059	none	15	289011.0	290150.0	+	Beta-lactamase-like	Lactamase_B	HMMPfam	none	NA
21	33_587329_15	33	Aspscl1	Aspergillus	sclerotioniger	Nigri	470123	none	15	287081.0	288547.0	+	none	none	none	none	NA
21	33_587329_15	33	Aspscl1	Aspergillus	sclerotioniger	Nigri	536878	none	15	285389.0	286420.0	+	Alcohol dehydrogenase GroES-like,Alcohol dehydrogenase, zinc-binding	ADH_N,ADH_zinc_N	HMMPfam	none	NA
21	33_587329_15	33	Aspscl1	Aspergillus	sclerotioniger	Nigri	601558	none	15	254571.0	256175.0	-	Major facilitator superfamily MFS-1	MFS_1	HMMPfam	none	NA
21	3_43562_4	3	Aspac1	Aspergillus	aculeatus	Nigri	52476	none	4	1184497.0	1185554.0	+	Short-chain dehydrogenase/reductase SDR	adh_short	HMMPfam	none	NA
21	3_43562_4	3	Aspac1	Aspergillus	aculeatus	Nigri	119807	none	4	1182528.0	1183949.0	-	none	none	none	none	NA
21	3_43562_4	3	Aspac1	Aspergillus	aculeatus	Nigri	43563	none	4	1180495.0	1181732.0	+	none	none	none	none	NA
21	30_485296_2	30	Asppip1	Aspergillus	piperis	Nigri	446715	none	2	280162.0	280491.0	+	none	none	none	none	NA
21	30_485296_2	30	Asppip1	Aspergillus	piperis	Nigri	485296	PKS	2	271331.0	279010.0	+	Beta-ketoacyl synthase, N-terminal,Beta-ketoacyl synthase, C-terminal,Acyl transferase,Alcohol dehydrogenase GroES-like,Alcohol dehydrogenase, zinc-binding,Polyketide synthase, KR	ketoacyl-synt,Ketoacyl-synt_C,Acyl_transf_1,ADH_N,ADH_zinc_N,KR	HMMPfam	none	NA
21	2_464132_18	2	Aspacu1	Aspergillus	aculeatinus	Nigri	475752	none	18	75574.0	76218.0	-	none	none	none	none	NA
21	2_464132_18	2	Aspacu1	Aspergillus	aculeatinus	Nigri	396142	none	18	74265.0	74756.0	-	Glutathione-dependent formaldehyde-activating, GFA	DUF636	HMMPfam	none	NA
21	2_464132_18	2	Aspacu1	Aspergillus	aculeatinus	Nigri	336154	none	18	72277.0	73881.0	-	Fungal transcriptional regulatory protein, N-terminal	Zn_clus	HMMPfam	none	NA
21	2_464132_18	2	Aspacu1	Aspergillus	aculeatinus	Nigri	396139	none	18	70767.0	71829.0	+	Saccharopine dehydrogenase	Saccharop_dh	HMMPfam	none	NA
21	2_464132_18	2	Aspacu1	Aspergillus	aculeatinus	Nigri	396138	none	18	68772.0	70190.0	-	none	none	none	none	NA
21	2_464132_18	2	Aspacu1	Aspergillus	aculeatinus	Nigri	336123	none	18	66747.0	67981.0	+	none	none	none	none	NA
21	2_464132_18	2	Aspacu1	Aspergillus	aculeatinus	Nigri	475746	PKS	18	57790.0	65467.0	-	Beta-ketoacyl synthase, N-terminal,Beta-ketoacyl synthase, C-terminal,Acyl transferase,Alcohol dehydrogenase GroES-like,Alcohol dehydrogenase, zinc-binding,Polyketide synthase, KR	ketoacyl-synt,Ketoacyl-synt_C,Acyl_transf_1,ADH_N,ADH_zinc_N,KR	HMMPfam	none	NA
21	2_464132_18	2	Aspacu1	Aspergillus	aculeatinus	Nigri	336114	none	18	54962.0	56894.0	-	ATPase, AAA-type, core,AAA ATPase, core	AAA domain,AAA domain (Cdc48 subfamily),AAA	HMMPfam	none	NA
21	2_464132_18	2	Aspacu1	Aspergillus	aculeatinus	Nigri	443967	none	18	53686.0	54416.0	+	none	none	none	none	NA
21	2_464132_18	2	Aspacu1	Aspergillus	aculeatinus	Nigri	234494	none	18	52169.0	52993.0	-	Short-chain dehydrogenase/reductase SDR	adh_short	HMMPfam	none	NA
21	39_488762_3	39	Aspvad1	Aspergillus	vadensis	Nigri	454586	none	3	612662.0	612992.0	+	none	none	none	none	NA
21	39_488762_3	39	Aspvad1	Aspergillus	vadensis	Nigri	488762	PKS	3	604579.0	611885.0	+	Beta-ketoacyl synthase, N-terminal,Beta-ketoacyl synthase, C-terminal,Acyl transferase,Alcohol dehydrogenase GroES-like,Alcohol dehydrogenase, zinc-binding,Polyketide synthase, KR	ketoacyl-synt,Ketoacyl-synt_C,Acyl_transf_1,ADH_N,ADH_zinc_N,KR	HMMPfam	none	NA
21	39_488762_3	39	Aspvad1	Aspergillus	vadensis	Nigri	454584	none	3	604234.0	604518.0	+	Beta-ketoacyl synthase, N-terminal	ketoacyl-synt	HMMPfam	none	NA
21	43_16242_2	43	Aspka1_1	Aspergillus	luchuensis IFO 4308	Nigri	16242	PKS	2	2221.0	9919.0	-	Beta-ketoacyl synthase, N-terminal,Beta-ketoacyl synthase, C-terminal,Acyl transferase,Alcohol dehydrogenase GroES-like,Alcohol dehydrogenase, zinc-binding,Polyketide synthase, KR	ketoacyl-synt,Ketoacyl-synt_C,Acyl_transf_1,ADH_N,ADH_zinc_N,KR	HMMPfam	none	NA
21	32_455828_10	32	Aspscle1	Aspergillus	sclerotiicarbonarius	Nigri	327237	none	10	84624.0	86802.0	-	Polyprenyl synthetase	polyprenyl_synt	HMMPfam	none	NA
21	49_273656_6	49	Aspcos1	Aspergillus	costaricaensis	Nigri	231666	none	6	146834.0	147166.0	+	none	none	none	none	NA
21	49_273656_6	49	Aspcos1	Aspergillus	costaricaensis	Nigri	273656	PKS	6	138009.0	145683.0	+	Beta-ketoacyl synthase, N-terminal,Beta-ketoacyl synthase, C-terminal,Acyl transferase,Alcohol dehydrogenase GroES-like,Alcohol dehydrogenase, zinc-binding,Polyketide synthase, KR	ketoacyl-synt,Ketoacyl-synt_C,Acyl_transf_1,ADH_N,ADH_zinc_N,KR	HMMPfam	none	NA
21	49_273656_6	49	Aspcos1	Aspergillus	costaricaensis	Nigri	210945	none	6	135917.0	137323.0	+	none	none	none	none	NA
21	49_273656_6	49	Aspcos1	Aspergillus	costaricaensis	Nigri	258490	none	6	134052.0	134747.0	-	none	none	none	none	NA
21	49_273656_6	49	Aspcos1	Aspergillus	costaricaensis	Nigri	273648	none	6	131550.0	131864.0	-	none	none	none	none	NA
21	49_273656_6	49	Aspcos1	Aspergillus	costaricaensis	Nigri	220918	none	6	128548.0	129084.0	-	N-acetyltransferase	Acetyltransf_2	HMMPfam	none	NA
21	4_193095_6	4	Aspbr1	Aspergillus	brasiliensis	Nigri	118736	none	6	755151.0	756722.0	-	Transferase	Transferase	HMMPfam	none	NA
21	3_43562_4	3	Aspac1	Aspergillus	aculeatus	Nigri	43562	PKS	4	1171512.0	1179190.0	-	Beta-ketoacyl synthase, N-terminal,Beta-ketoacyl synthase, C-terminal,Acyl transferase,Alcohol dehydrogenase GroES-like,Alcohol dehydrogenase, zinc-binding,Polyketide synthase, KR	ketoacyl-synt,Ketoacyl-synt_C,Acyl_transf_1,ADH_N,ADH_zinc_N,KR	HMMPfam	none	NA
21	47_306224_4	47	Aspjap1	Aspergillus	japonicus	Nigri	356569	none	4	800404.0	801648.0	-	none	none	none	none	NA
21	47_306224_4	47	Aspjap1	Aspergillus	japonicus	Nigri	356566	none	4	798269.0	799684.0	+	none	none	none	none	NA
21	47_306224_4	47	Aspjap1	Aspergillus	japonicus	Nigri	407732	none	4	796660.0	797723.0	-	Short-chain dehydrogenase/reductase SDR	adh_short	HMMPfam	none	NA
21	37_74530_7	37	Asptu1	Aspergillus	tubingensis	Nigri	41182	none	7	1216542.0	1216874.0	+	none	none	none	none	NA
21	37_74530_7	37	Asptu1	Aspergillus	tubingensis	Nigri	74530	PKS	7	1207715.0	1215412.0	+	Beta-ketoacyl synthase, N-terminal,Beta-ketoacyl synthase, C-terminal,Acyl transferase,Alcohol dehydrogenase GroES-like,Alcohol dehydrogenase, zinc-binding,Polyketide synthase, KR	ketoacyl-synt,Ketoacyl-synt_C,Acyl_transf_1,ADH_N,ADH_zinc_N,KR	HMMPfam	none	NA
21	37_74530_7	37	Asptu1	Aspergillus	tubingensis	Nigri	41179	none	7	1205630.0	1207036.0	+	none	none	none	none	NA
21	37_74530_7	37	Asptu1	Aspergillus	tubingensis	Nigri	189131	none	7	1193617.0	1194615.0	-	N-acetyltransferase	Acetyltransf_2	HMMPfam	none	NA
21	45_488092_26	45	Aspfij1	Aspergillus	fijiensis	Nigri	530032	none	26	291161.0	292732.0	+	Major facilitator superfamily MFS-1	MFS_1	HMMPfam	none	NA
21	45_488092_26	45	Aspfij1	Aspergillus	fijiensis	Nigri	479382	none	26	289592.0	290410.0	-	Phosphoglycerate mutase	PGAM	HMMPfam	none	NA
21	45_488092_26	45	Aspfij1	Aspergillus	fijiensis	Nigri	450562	none	26	288289.0	288780.0	-	Glutathione-dependent formaldehyde-activating, GFA	DUF636	HMMPfam	none	NA
21	45_488092_26	45	Aspfij1	Aspergillus	fijiensis	Nigri	498919	none	26	286768.0	287958.0	-	Fungal transcriptional regulatory protein, N-terminal	Zn_clus	HMMPfam	none	NA
21	45_488092_26	45	Aspfij1	Aspergillus	fijiensis	Nigri	498918	none	26	286263.0	286723.0	-	none	none	none	none	NA
21	45_488092_26	45	Aspfij1	Aspergillus	fijiensis	Nigri	488098	none	26	284889.0	285948.0	+	Saccharopine dehydrogenase	Saccharop_dh	HMMPfam	none	NA
21	45_488092_26	45	Aspfij1	Aspergillus	fijiensis	Nigri	450557	none	26	282864.0	284483.0	-	none	none	none	none	NA
21	45_488092_26	45	Aspfij1	Aspergillus	fijiensis	Nigri	470703	none	26	267625.0	268622.0	+	none	none	none	none	NA
21	45_488092_26	45	Aspfij1	Aspergillus	fijiensis	Nigri	488089	none	26	229821.0	230868.0	-	NmrA-like	NmrA	HMMPfam	none	NA
21	5_504375_16	5	Aspbru1	Aspergillus	brunneoviolaceus	Nigri	237711	none	16	101658.0	103268.0	-	Fungal transcriptional regulatory protein, N-terminal	Zn_clus	HMMPfam	none	NA
21	5_504375_16	5	Aspbru1	Aspergillus	brunneoviolaceus	Nigri	446077	none	16	98134.0	99753.0	-	none	none	none	none	NA
21	5_504375_16	5	Aspbru1	Aspergillus	brunneoviolaceus	Nigri	237677	none	16	97466.0	97859.0	-	none	none	none	none	NA
21	5_504375_16	5	Aspbru1	Aspergillus	brunneoviolaceus	Nigri	325776	none	16	96103.0	97082.0	+	none	none	none	none	NA
21	5_504375_16	5	Aspbru1	Aspergillus	brunneoviolaceus	Nigri	504375	PKS	16	87168.0	94811.0	-	Beta-ketoacyl synthase, N-terminal,Beta-ketoacyl synthase, C-terminal,Acyl transferase,Alcohol dehydrogenase GroES-like,Alcohol dehydrogenase, zinc-binding,Polyketide synthase, KR	ketoacyl-synt,Ketoacyl-synt_C,Acyl_transf_1,ADH_N,ADH_zinc_N,KR	HMMPfam	none	NA
21	5_504375_16	5	Aspbru1	Aspergillus	brunneoviolaceus	Nigri	371102	none	16	83694.0	85465.0	+	FAD linked oxidase, N-terminal	FAD_binding_4	HMMPfam	none	NA
21	5_504375_16	5	Aspbru1	Aspergillus	brunneoviolaceus	Nigri	504354	none	16	81580.0	83338.0	+	FAD linked oxidase, N-terminal,Berberine/berberine-like	FAD_binding_4,BBE	HMMPfam	none	NA
21	4_193095_6	4	Aspbr1	Aspergillus	brasiliensis	Nigri	193095	PKS	6	765825.0	773445.0	+	Beta-ketoacyl synthase, N-terminal,Beta-ketoacyl synthase, C-terminal,Acyl transferase,Alcohol dehydrogenase GroES-like,Alcohol dehydrogenase, zinc-binding,Polyketide synthase, KR	ketoacyl-synt,Ketoacyl-synt_C,Acyl_transf_1,ADH_N,ADH_zinc_N,KR	HMMPfam	none	NA
21	32_455828_10	32	Aspscle1	Aspergillus	sclerotiicarbonarius	Nigri	390978	none	10	89498.0	91119.0	-	Major facilitator superfamily MFS-1	MFS_1	HMMPfam	none	NA
21	32_455828_10	32	Aspscle1	Aspergillus	sclerotiicarbonarius	Nigri	455836	none	10	87304.0	88398.0	-	Luciferase-like monooxygenase	Bac_luciferase	HMMPfam	none	NA
21	32_455828_10	32	Aspscle1	Aspergillus	sclerotiicarbonarius	Nigri	411350	none	10	82816.0	84105.0	+	Major facilitator superfamily MFS-1	MFS_1	HMMPfam	none	NA
21	32_455828_10	32	Aspscle1	Aspergillus	sclerotiicarbonarius	Nigri	401221	none	10	80358.0	82181.0	-	none	none	none	none	NA
21	32_455828_10	32	Aspscle1	Aspergillus	sclerotiicarbonarius	Nigri	455828	PKS	10	71694.0	79334.0	+	Beta-ketoacyl synthase, N-terminal,Beta-ketoacyl synthase, C-terminal,Acyl transferase,Alcohol dehydrogenase GroES-like,Alcohol dehydrogenase, zinc-binding,Polyketide synthase, KR	ketoacyl-synt,Ketoacyl-synt_C,Acyl_transf_1,ADH_N,ADH_zinc_N,KR	HMMPfam	none	NA
21	32_455828_10	32	Aspscle1	Aspergillus	sclerotiicarbonarius	Nigri	411347	none	10	69758.0	70531.0	+	O-methyltransferase, family 3	Methyltransf_3	HMMPfam	none	NA
21	32_455828_10	32	Aspscle1	Aspergillus	sclerotiicarbonarius	Nigri	423393	none	10	66431.0	67944.0	+	Glycoside hydrolase, family 28	Glyco_hydro_28	HMMPfam	none	NA
21	32_455828_10	32	Aspscle1	Aspergillus	sclerotiicarbonarius	Nigri	390971	none	10	64594.0	65729.0	-	Extradiol ring-cleavage dioxygenase, class III enzyme, subunit B	LigB	HMMPfam	none	NA
21	32_455828_10	32	Aspscle1	Aspergillus	sclerotiicarbonarius	Nigri	401218	none	10	63017.0	64048.0	-	Alcohol dehydrogenase GroES-like,Alcohol dehydrogenase, zinc-binding	ADH_N,ADH_zinc_N	HMMPfam	none	NA
21	5_504375_16	5	Aspbru1	Aspergillus	brunneoviolaceus	Nigri	484812	none	16	106496.0	108067.0	+	Major facilitator superfamily MFS-1	MFS_1	HMMPfam	none	NA
21	5_504375_16	5	Aspbru1	Aspergillus	brunneoviolaceus	Nigri	517219	none	16	104417.0	105712.0	-	Phosphoglycerate mutase	PGAM	HMMPfam	none	NA
21	5_504375_16	5	Aspbru1	Aspergillus	brunneoviolaceus	Nigri	517218	none	16	103599.0	104090.0	-	Glutathione-dependent formaldehyde-activating, GFA	DUF636	HMMPfam	none	NA
21	5_504375_16	5	Aspbru1	Aspergillus	brunneoviolaceus	Nigri	517216	none	16	100161.0	101221.0	+	Saccharopine dehydrogenase	Saccharop_dh	HMMPfam	none	NA
21	5_504375_16	5	Aspbru1	Aspergillus	brunneoviolaceus	Nigri	420821	none	16	80067.0	81139.0	-	Short-chain dehydrogenase/reductase SDR	adh_short	HMMPfam	none	NA
21	5_504375_16	5	Aspbru1	Aspergillus	brunneoviolaceus	Nigri	475921	none	16	77992.0	79100.0	+	none	none	none	none	NA
21	5_504375_16	5	Aspbru1	Aspergillus	brunneoviolaceus	Nigri	396428	none	16	73570.0	74984.0	-	FAD-dependent pyridine nucleotide-disulphide oxidoreductase	Pyr_redox_2	HMMPfam	none	NA
21	5_504375_16	5	Aspbru1	Aspergillus	brunneoviolaceus	Nigri	504340	none	16	71914.0	73346.0	-	Alpha/beta hydrolase fold-1	Alpha/beta hydrolase family,Abhydrolase_1	HMMPfam	none	NA
21	47_306224_4	47	Aspjap1	Aspergillus	japonicus	Nigri	306224	PKS	4	802783.0	810467.0	+	Beta-ketoacyl synthase, N-terminal,Beta-ketoacyl synthase, C-terminal,Acyl transferase,Alcohol dehydrogenase GroES-like,Alcohol dehydrogenase, zinc-binding,Polyketide synthase, KR	ketoacyl-synt,Ketoacyl-synt_C,Acyl_transf_1,ADH_N,ADH_zinc_N,KR	HMMPfam	none	NA
21	37_74530_7	37	Asptu1	Aspergillus	tubingensis	Nigri	41177	none	7	1195930.0	1196247.0	-	none	none	none	none	NA
21	4_193095_6	4	Aspbr1	Aspergillus	brasiliensis	Nigri	39502	none	6	763757.0	765169.0	+	none	none	none	none	NA
21	4_193095_6	4	Aspbr1	Aspergillus	brasiliensis	Nigri	39501	none	6	761037.0	761342.0	-	none	none	none	none	NA
21	4_193095_6	4	Aspbr1	Aspergillus	brasiliensis	Nigri	118398	none	6	758172.0	759301.0	+	Semialdehyde dehydrogenase, NAD-binding	Semialdhyde_dh	HMMPfam	none	NA
21	4_193095_6	4	Aspbr1	Aspergillus	brasiliensis	Nigri	667769	none	6	757133.0	757819.0	+	none	none	none	none	NA
21	45_488092_26	45	Aspfij1	Aspergillus	fijiensis	Nigri	198444	none	26	239402.0	239771.0	-	none	none	none	none	NA
21	45_488092_26	45	Aspfij1	Aspergillus	fijiensis	Nigri	515560	none	26	236544.0	238485.0	+	Cytochrome P450	p450	HMMPfam	none	NA
21	45_488092_26	45	Aspfij1	Aspergillus	fijiensis	Nigri	479371	none	26	231639.0	233430.0	+	Major facilitator superfamily MFS-1	MFS_1	HMMPfam	none	NA
21	45_488092_26	45	Aspfij1	Aspergillus	fijiensis	Nigri	498900	none	26	233974.0	236055.0	-	Amino acid permease-associated region	AA_permease	HMMPfam	none	NA
21	37_74530_7	37	Asptu1	Aspergillus	tubingensis	Nigri	41178	none	7	1203871.0	1204151.0	-	none	none	none	none	NA
21	5_504375_16	5	Aspbru1	Aspergillus	brunneoviolaceus	Nigri	420814	none	16	69647.0	71347.0	+	FAD linked oxidase, N-terminal,Berberine/berberine-like	FAD_binding_4,BBE	HMMPfam	none	NA
21	45_488092_26	45	Aspfij1	Aspergillus	fijiensis	Nigri	434831	none	26	259898.0	261090.0	-	none	none	none	none	NA
21	37_74530_7	37	Asptu1	Aspergillus	tubingensis	Nigri	74528	none	7	1199139.0	1203479.0	-	WD40 repeat	WD40	HMMPfam	none	NA
21	7_176403_1	7	Aspca3	Aspergillus	carbonarius	Nigri	176403	PKS	1	366915.0	374462.0	-	Beta-ketoacyl synthase, N-terminal,Beta-ketoacyl synthase, C-terminal,Acyl transferase,Alcohol dehydrogenase GroES-like,Alcohol dehydrogenase, zinc-binding,Polyketide synthase, KR	ketoacyl-synt,Ketoacyl-synt_C,Acyl_transf_1,ADH_N,ADH_zinc_N,KR	HMMPfam	none	NA
21	45_488092_26	45	Aspfij1	Aspergillus	fijiensis	Nigri	344545	none	26	280837.0	281816.0	+	none	none	none	none	NA
21	45_488092_26	45	Aspfij1	Aspergillus	fijiensis	Nigri	450555	PKS	26	271868.0	279544.0	-	Beta-ketoacyl synthase, N-terminal,Beta-ketoacyl synthase, C-terminal,Acyl transferase,Alcohol dehydrogenase GroES-like,Alcohol dehydrogenase, zinc-binding,Polyketide synthase, KR	ketoacyl-synt,Ketoacyl-synt_C,Acyl_transf_1,ADH_N,ADH_zinc_N,KR	HMMPfam	none	NA
21	45_488092_26	45	Aspfij1	Aspergillus	fijiensis	Nigri	198525	none	26	269018.0	271049.0	-	ATPase, AAA-type, core,AAA ATPase, core	AAA domain,AAA domain (Cdc48 subfamily),AAA	HMMPfam	none	NA
21	45_488092_26	45	Aspfij1	Aspergillus	fijiensis	Nigri	198517	none	26	266224.0	267045.0	-	Short-chain dehydrogenase/reductase SDR	adh_short	HMMPfam	none	NA
21	45_488092_26	45	Aspfij1	Aspergillus	fijiensis	Nigri	384257	none	26	261589.0	263415.0	+	Carotenoid oxygenase	RPE65	HMMPfam	none	NA
21	41_402625_4	41	Aspvio1	Aspergillus	violaceofuscus	Nigri	402623	none	4	69741.0	70984.0	-	none	none	none	none	NA
21	41_402625_4	41	Aspvio1	Aspergillus	violaceofuscus	Nigri	402625	PKS	4	72119.0	79806.0	+	Beta-ketoacyl synthase, N-terminal,Beta-ketoacyl synthase, C-terminal,Acyl transferase,Alcohol dehydrogenase GroES-like,Alcohol dehydrogenase, zinc-binding,Polyketide synthase, KR	ketoacyl-synt,Ketoacyl-synt_C,Acyl_transf_1,ADH_N,ADH_zinc_N,KR	HMMPfam	none	NA
21	41_402625_4	41	Aspvio1	Aspergillus	violaceofuscus	Nigri	402622	none	4	67605.0	69020.0	+	none	none	none	none	NA
21	41_402625_4	41	Aspvio1	Aspergillus	violaceofuscus	Nigri	402621	none	4	65981.0	67059.0	-	Short-chain dehydrogenase/reductase SDR	adh_short	HMMPfam	none	NA
21	45_488092_26	45	Aspfij1	Aspergillus	fijiensis	Nigri	434824	none	26	240029.0	241244.0	+	Alcohol dehydrogenase GroES-like,Alcohol dehydrogenase, zinc-binding	ADH_N,ADH_zinc_N	HMMPfam	none	NA
21	45_488092_26	45	Aspfij1	Aspergillus	fijiensis	Nigri	498903	none	26	241635.0	242126.0	+	none	none	none	none	NA
21	45_488092_26	45	Aspfij1	Aspergillus	fijiensis	Nigri	488092	PKS	26	249869.0	257129.0	+	Beta-ketoacyl synthase, N-terminal,Beta-ketoacyl synthase, C-terminal,Acyl transferase,Alcohol dehydrogenase, zinc-binding,Polyketide synthase, KR	ketoacyl-synt,Ketoacyl-synt_C,Acyl_transf_1,ADH_zinc_N,KR	HMMPfam	none	NA
21	45_488092_26	45	Aspfij1	Aspergillus	fijiensis	Nigri	450552	none	26	258734.0	258967.0	-	none	none	none	none	NA
21	45_488092_26	45	Aspfij1	Aspergillus	fijiensis	Nigri	470695	none	26	244157.0	245284.0	+	Protein of unknown function DUF341	FSH1	HMMPfam	none	NA
21	45_488092_26	45	Aspfij1	Aspergillus	fijiensis	Nigri	530017	none	26	245634.0	246253.0	-	none	none	none	none	NA
21	45_488092_26	45	Aspfij1	Aspergillus	fijiensis	Nigri	198462	none	26	246839.0	248873.0	+	Major facilitator superfamily MFS-1	MFS_1	HMMPfam	none	NA
22	21_9705_17	21	Aspnid1	Aspergillus	nidulans	Nidulantes	9707	none	17	411565.0	413853.0	+	Fungal transcriptional regulatory protein, N-terminal,Fungal specific transcription factor	Zn_clus,Fungal_trans	HMMPfam	none	NA
22	21_9705_17	21	Aspnid1	Aspergillus	nidulans	Nidulantes	9706	none	17	409381.0	410739.0	-	Major facilitator superfamily MFS-1	MFS_1	HMMPfam	none	NA
22	21_9705_17	21	Aspnid1	Aspergillus	nidulans	Nidulantes	9705	HYBRID	17	396316.0	408251.0	+	Beta-ketoacyl synthase, N-terminal,Beta-ketoacyl synthase, C-terminal,Acyl transferase,Methyltransferase type 12,Polyketide synthase, KR,Phosphopantetheine-binding,Condensation domain,AMP-dependent synthetase and ligase,Male sterility, NAD-binding	ketoacyl-synt,Ketoacyl-synt_C,Acyl_transf_1,Methyltransf_12,KR,PP-binding,Condensation,AMP-binding,NAD_binding_4	HMMPfam	Aspyridone biosynthetic gene cluster	NA
22	3_53248_7	3	Aspac1	Aspergillus	aculeatus	Nigri	44807	none	7	404067.0	405282.0	-	Alcohol dehydrogenase GroES-like	ADH_N	HMMPfam	none	NA
22	2_429294_7	2	Aspacu1	Aspergillus	aculeatinus	Nigri	351140	none	7	372000.0	374188.0	+	Major facilitator superfamily MFS-1	MFS_1	HMMPfam	none	NA
22	2_429294_7	2	Aspacu1	Aspergillus	aculeatinus	Nigri	412056	none	7	369357.0	371316.0	+	none	none	none	none	NA
22	2_429294_7	2	Aspacu1	Aspergillus	aculeatinus	Nigri	412055	none	7	367058.0	368646.0	-	Major facilitator superfamily MFS-1	MFS_1	HMMPfam	none	NA
22	2_429294_7	2	Aspacu1	Aspergillus	aculeatinus	Nigri	453023	none	7	365236.0	366705.0	+	Alcohol dehydrogenase GroES-like	ADH_N	HMMPfam	none	NA
22	2_429294_7	2	Aspacu1	Aspergillus	aculeatinus	Nigri	453012	none	7	362977.0	364766.0	-	Cytochrome P450	p450	HMMPfam	none	NA
22	2_429294_7	2	Aspacu1	Aspergillus	aculeatinus	Nigri	402147	none	7	360857.0	362448.0	+	Cytochrome P450	p450	HMMPfam	none	NA
22	2_429294_7	2	Aspacu1	Aspergillus	aculeatinus	Nigri	429294	HYBRID	7	348128.0	360233.0	-	Beta-ketoacyl synthase, N-terminal,Beta-ketoacyl synthase, C-terminal,Acyl transferase,Methyltransferase type 12,Polyketide synthase, KR,Condensation domain,AMP-dependent synthetase and ligase,Phosphopantetheine-binding,Male sterility, NAD-binding	ketoacyl-synt,Ketoacyl-synt_C,Acyl_transf_1,Methyltransf_12,KR,Condensation,AMP-binding,PP-binding,NAD_binding_4	HMMPfam	none	NA
22	219_366949_7	219	Aspind1	Aspergillus	indologenus	Nigri	366963	none	7	91048.0	93202.0	+	Major facilitator superfamily MFS-1	MFS_1	HMMPfam	none	NA
22	219_366949_7	219	Aspind1	Aspergillus	indologenus	Nigri	392421	none	7	88409.0	90366.0	+	none	none	none	none	NA
22	219_366949_7	219	Aspind1	Aspergillus	indologenus	Nigri	470351	none	7	84494.0	85681.0	+	Alcohol dehydrogenase GroES-like,Alcohol dehydrogenase, zinc-binding	ADH_N,ADH_zinc_N	HMMPfam	none	NA
22	219_366949_7	219	Aspind1	Aspergillus	indologenus	Nigri	455496	none	7	86148.0	87753.0	-	Major facilitator superfamily MFS-1	MFS_1	HMMPfam	none	NA
22	219_366949_7	219	Aspind1	Aspergillus	indologenus	Nigri	470343	none	7	82218.0	84010.0	-	Cytochrome P450	p450	HMMPfam	none	NA
22	219_366949_7	219	Aspind1	Aspergillus	indologenus	Nigri	121898	none	7	80062.0	81666.0	+	Cytochrome P450	p450	HMMPfam	none	NA
22	219_366949_7	219	Aspind1	Aspergillus	indologenus	Nigri	366949	HYBRID	7	67341.0	79432.0	-	Beta-ketoacyl synthase, N-terminal,Beta-ketoacyl synthase, C-terminal,Acyl transferase,Methyltransferase type 12,Polyketide synthase, KR,Condensation domain,AMP-dependent synthetase and ligase,Phosphopantetheine-binding,Male sterility, NAD-binding	ketoacyl-synt,Ketoacyl-synt_C,Acyl_transf_1,Methyltransf_12,KR,Condensation,AMP-binding,PP-binding,NAD_binding_4	HMMPfam	none	NA
22	21_9705_17	21	Aspnid1	Aspergillus	nidulans	Nidulantes	9704	none	17	394161.0	395840.0	-	Cytochrome P450	p450	HMMPfam	none	NA
22	21_9705_17	21	Aspnid1	Aspergillus	nidulans	Nidulantes	9703	none	17	391209.0	393045.0	+	Monooxygenase, FAD-binding	FAD_binding_3	HMMPfam	none	NA
22	21_9705_17	21	Aspnid1	Aspergillus	nidulans	Nidulantes	9702	none	17	389518.0	390678.0	+	Alcohol dehydrogenase GroES-like,Alcohol dehydrogenase, zinc-binding	ADH_N,ADH_zinc_N	HMMPfam	none	NA
22	21_9705_17	21	Aspnid1	Aspergillus	nidulans	Nidulantes	9701	none	17	387188.0	389151.0	-	Cytochrome P450	p450	HMMPfam	none	NA
22	21_9705_17	21	Aspnid1	Aspergillus	nidulans	Nidulantes	9700	none	17	383386.0	384646.0	+	none	none	none	none	NA
22	21_9705_17	21	Aspnid1	Aspergillus	nidulans	Nidulantes	9699	none	17	381288.0	382489.0	-	Alcohol dehydrogenase GroES-like,Alcohol dehydrogenase, zinc-binding	ADH_N,ADH_zinc_N	HMMPfam	none	NA
22	21_9705_17	21	Aspnid1	Aspergillus	nidulans	Nidulantes	9698	none	17	377550.0	379483.0	-	FAD linked oxidase, N-terminal	FAD_binding_4	HMMPfam	none	NA
22	21_9705_17	21	Aspnid1	Aspergillus	nidulans	Nidulantes	9697	none	17	375997.0	376704.0	+	Phosphatidylethanolamine-binding protein PEBP	PBP	HMMPfam	none	NA
22	21_9705_17	21	Aspnid1	Aspergillus	nidulans	Nidulantes	9696	none	17	374556.0	375556.0	+	Short-chain dehydrogenase/reductase SDR	adh_short	HMMPfam	none	NA
22	21_9705_17	21	Aspnid1	Aspergillus	nidulans	Nidulantes	9695	none	17	373516.0	374142.0	-	none	none	none	none	NA
22	21_9705_17	21	Aspnid1	Aspergillus	nidulans	Nidulantes	9694	none	17	368797.0	371088.0	-	Glycoside hydrolase, family 3, N-terminal,Glycoside hydrolase, family 3, C-terminal	Glyco_hydro_3,Glyco_hydro_3_C	HMMPfam	none	NA
22	21_9705_17	21	Aspnid1	Aspergillus	nidulans	Nidulantes	9692	none	17	361088.0	364883.0	+	ATPase, P-type cation-transporter, N-terminal,E1-E2 ATPase-associated region,Haloacid dehalogenase-like hydrolase,ATPase, P-type cation-transporter, C-terminal	Cation_ATPase_N,E1-E2_ATPase,Hydrolase,Cation_ATPase_C	HMMPfam	none	NA
22	21_9705_17	21	Aspnid1	Aspergillus	nidulans	Nidulantes	9693	none	17	365800.0	368048.0	-	General substrate transporter	Sugar_tr	HMMPfam	none	NA
22	21_9705_17	21	Aspnid1	Aspergillus	nidulans	Nidulantes	9691	none	17	359042.0	360210.0	+	Short-chain dehydrogenase/reductase SDR	adh_short	HMMPfam	none	NA
22	41_457165_16	41	Aspvio1	Aspergillus	violaceofuscus	Nigri	331259	none	16	270930.0	273210.0	-	none	none	none	none	NA
22	3_53248_7	3	Aspac1	Aspergillus	aculeatus	Nigri	53248	HYBRID	7	410267.0	422381.0	+	Beta-ketoacyl synthase, N-terminal,Beta-ketoacyl synthase, C-terminal,Acyl transferase,Methyltransferase type 12,Polyketide synthase, KR,Condensation domain,AMP-dependent synthetase and ligase,Phosphopantetheine-binding,Male sterility, NAD-binding	ketoacyl-synt,Ketoacyl-synt_C,Acyl_transf_1,Methyltransf_12,KR,Condensation,AMP-binding,PP-binding,NAD_binding_4	HMMPfam	none	NA
22	3_53248_7	3	Aspac1	Aspergillus	aculeatus	Nigri	31228	none	7	408055.0	409642.0	-	Cytochrome P450	p450	HMMPfam	none	NA
22	3_53248_7	3	Aspac1	Aspergillus	aculeatus	Nigri	61826	none	7	405750.0	407535.0	+	Cytochrome P450	p450	HMMPfam	none	NA
22	3_53248_7	3	Aspac1	Aspergillus	aculeatus	Nigri	1881795	none	7	401962.0	403544.0	+	Major facilitator superfamily MFS-1	MFS_1	HMMPfam	none	NA
22	3_53248_7	3	Aspac1	Aspergillus	aculeatus	Nigri	122126	none	7	399322.0	401001.0	-	none	none	none	none	NA
22	38_194565_8	38	Aspuva1	Aspergillus	uvarum	Nigri	358800	none	8	17122.0	18346.0	-	Alcohol dehydrogenase GroES-like,Alcohol dehydrogenase, zinc-binding	ADH_N,ADH_zinc_N	HMMPfam	none	NA
22	38_194565_8	38	Aspuva1	Aspergillus	uvarum	Nigri	295403	none	8	9540.0	11642.0	-	Major facilitator superfamily MFS-1	MFS_1	HMMPfam	none	NA
22	41_457165_16	41	Aspvio1	Aspergillus	violaceofuscus	Nigri	473061	HYBRID	16	257838.0	269934.0	+	Beta-ketoacyl synthase, N-terminal,Beta-ketoacyl synthase, C-terminal,Acyl transferase,Methyltransferase type 12,Polyketide synthase, KR,Condensation domain,AMP-dependent synthetase and ligase,Phosphopantetheine-binding,Male sterility, NAD-binding	ketoacyl-synt,Ketoacyl-synt_C,Acyl_transf_1,Methyltransf_12,KR,Condensation,AMP-binding,PP-binding,NAD_binding_4	HMMPfam	none	NA
22	41_457165_16	41	Aspvio1	Aspergillus	violaceofuscus	Nigri	481366	none	16	255607.0	257206.0	-	Cytochrome P450	p450	HMMPfam	none	NA
22	41_457165_16	41	Aspvio1	Aspergillus	violaceofuscus	Nigri	358548	none	16	253293.0	255091.0	+	Cytochrome P450	p450	HMMPfam	none	NA
22	41_457165_16	41	Aspvio1	Aspergillus	violaceofuscus	Nigri	457195	none	16	251599.0	252823.0	-	Alcohol dehydrogenase GroES-like,Alcohol dehydrogenase, zinc-binding	ADH_N,ADH_zinc_N	HMMPfam	none	NA
22	41_457165_16	41	Aspvio1	Aspergillus	violaceofuscus	Nigri	383050	none	16	249512.0	251108.0	+	Major facilitator superfamily MFS-1	MFS_1	HMMPfam	none	NA
22	38_194565_8	38	Aspuva1	Aspergillus	uvarum	Nigri	346294	none	8	21123.0	22724.0	-	Cytochrome P450	p450	HMMPfam	none	NA
22	38_194565_8	38	Aspuva1	Aspergillus	uvarum	Nigri	358801	none	8	18819.0	20605.0	+	Cytochrome P450	p450	HMMPfam	none	NA
22	38_194565_8	38	Aspuva1	Aspergillus	uvarum	Nigri	358799	none	8	15010.0	16627.0	+	Major facilitator superfamily MFS-1	MFS_1	HMMPfam	none	NA
22	38_194565_8	38	Aspuva1	Aspergillus	uvarum	Nigri	358797	none	8	12389.0	14337.0	-	none	none	none	none	NA
22	3_53248_7	3	Aspac1	Aspergillus	aculeatus	Nigri	79821	none	7	396407.0	398543.0	-	Major facilitator superfamily MFS-1	MFS_1	HMMPfam	none	NA
22	41_457165_16	41	Aspvio1	Aspergillus	violaceofuscus	Nigri	457165	NRPS	16	229676.0	235815.0	+	Phosphopantetheine-binding,Condensation domain,AMP-dependent synthetase and ligase,Methyltransferase type 12	PP-binding,Condensation,AMP-binding,Methyltransf_12	HMMPfam	none	NA
22	41_457165_16	41	Aspvio1	Aspergillus	violaceofuscus	Nigri	457161	none	16	227335.0	228114.0	-	none	none	none	none	NA
22	41_457165_16	41	Aspvio1	Aspergillus	violaceofuscus	Nigri	442484	none	16	225945.0	227250.0	+	none	none	none	none	NA
22	45_421171_7	45	Aspfij1	Aspergillus	fijiensis	Nigri	465473	none	7	803155.0	804367.0	+	Alcohol dehydrogenase GroES-like	ADH_N	HMMPfam	none	NA
22	38_194565_8	38	Aspuva1	Aspergillus	uvarum	Nigri	358805	none	8	36419.0	39300.0	-	Fungal transcriptional regulatory protein, N-terminal	Zn_clus	HMMPfam	none	NA
22	38_194565_8	38	Aspuva1	Aspergillus	uvarum	Nigri	194565	HYBRID	8	23352.0	35443.0	+	Beta-ketoacyl synthase, N-terminal,Beta-ketoacyl synthase, C-terminal,Acyl transferase,Methyltransferase type 12,Polyketide synthase, KR,Condensation domain,AMP-dependent synthetase and ligase,Phosphopantetheine-binding,Male sterility, NAD-binding	ketoacyl-synt,Ketoacyl-synt_C,Acyl_transf_1,Methyltransf_12,KR,Condensation,AMP-binding,PP-binding,NAD_binding_4	HMMPfam	none	NA
22	41_457165_16	41	Aspvio1	Aspergillus	violaceofuscus	Nigri	331143	none	16	236362.0	239621.0	-	Glycosyl transferase, family 28	Glyco_transf_28	HMMPfam	none	NA
22	41_457165_16	41	Aspvio1	Aspergillus	violaceofuscus	Nigri	457141	none	16	224505.0	225395.0	-	none	none	none	none	NA
22	41_457165_16	41	Aspvio1	Aspergillus	violaceofuscus	Nigri	457136	none	16	220788.0	223007.0	+	FAD linked oxidase, N-terminal,Berberine/berberine-like	FAD_binding_4,BBE	HMMPfam	none	NA
22	47_442184_12	47	Aspjap1	Aspergillus	japonicus	Nigri	324583	none	12	44863.0	47143.0	-	none	none	none	none	NA
22	47_442184_12	47	Aspjap1	Aspergillus	japonicus	Nigri	413529	HYBRID	12	31764.0	43860.0	+	Beta-ketoacyl synthase, N-terminal,Beta-ketoacyl synthase, C-terminal,Acyl transferase,Methyltransferase type 12,Polyketide synthase, KR,Condensation domain,AMP-dependent synthetase and ligase,Phosphopantetheine-binding,Male sterility, NAD-binding	ketoacyl-synt,Ketoacyl-synt_C,Acyl_transf_1,Methyltransf_12,KR,Condensation,AMP-binding,PP-binding,NAD_binding_4	HMMPfam	none	NA
22	47_442184_12	47	Aspjap1	Aspergillus	japonicus	Nigri	236418	none	12	23411.0	25012.0	+	Major facilitator superfamily MFS-1	MFS_1	HMMPfam	none	NA
22	41_457165_16	41	Aspvio1	Aspergillus	violaceofuscus	Nigri	431922	none	16	246876.0	248793.0	-	none	none	none	none	NA
22	45_421171_7	45	Aspfij1	Aspergillus	fijiensis	Nigri	524502	none	7	807141.0	809115.0	+	none	none	none	none	NA
22	45_421171_7	45	Aspfij1	Aspergillus	fijiensis	Nigri	483217	none	7	804858.0	806441.0	-	Major facilitator superfamily MFS-1	MFS_1	HMMPfam	none	NA
22	45_421171_7	45	Aspfij1	Aspergillus	fijiensis	Nigri	474703	none	7	800898.0	802687.0	-	none	none	none	none	NA
22	41_457165_16	41	Aspvio1	Aspergillus	violaceofuscus	Nigri	402028	none	16	240581.0	241396.0	+	Alpha/beta hydrolase fold-1	Alpha/beta hydrolase family,Abhydrolase_1	HMMPfam	none	NA
22	5_489726_6	5	Aspbru1	Aspergillus	brunneoviolaceus	Nigri	40779	none	6	43303.0	46186.0	-	Fungal transcriptional regulatory protein, N-terminal	Zn_clus	HMMPfam	none	NA
22	45_421171_7	45	Aspfij1	Aspergillus	fijiensis	Nigri	421185	none	7	809814.0	811994.0	+	Major facilitator superfamily MFS-1	MFS_1	HMMPfam	none	NA
22	45_421171_7	45	Aspfij1	Aspergillus	fijiensis	Nigri	421176	none	7	798803.0	800390.0	+	Cytochrome P450	p450	HMMPfam	none	NA
22	41_457165_16	41	Aspvio1	Aspergillus	violaceofuscus	Nigri	431920	none	16	241931.0	242713.0	+	none	none	none	none	NA
22	5_489726_6	5	Aspbru1	Aspergillus	brunneoviolaceus	Nigri	489726	HYBRID	6	30039.0	42243.0	+	Beta-ketoacyl synthase, N-terminal,Beta-ketoacyl synthase, C-terminal,Acyl transferase,Methyltransferase type 12,Polyketide synthase, KR,Condensation domain,AMP-dependent synthetase and ligase,Phosphopantetheine-binding,Male sterility, NAD-binding	ketoacyl-synt,Ketoacyl-synt_C,Acyl_transf_1,Methyltransf_12,KR,Condensation,AMP-binding,PP-binding,NAD_binding_4	HMMPfam	none	NA
22	5_489726_6	5	Aspbru1	Aspergillus	brunneoviolaceus	Nigri	489718	none	6	27919.0	29508.0	-	Cytochrome P450	p450	HMMPfam	none	NA
22	5_489726_6	5	Aspbru1	Aspergillus	brunneoviolaceus	Nigri	457932	none	6	25620.0	27407.0	+	none	none	none	none	NA
22	5_489726_6	5	Aspbru1	Aspergillus	brunneoviolaceus	Nigri	377318	none	6	23934.0	25154.0	-	Alcohol dehydrogenase GroES-like	ADH_N	HMMPfam	none	NA
22	47_442184_12	47	Aspjap1	Aspergillus	japonicus	Nigri	404211	none	12	15886.0	16668.0	+	none	none	none	none	NA
22	47_442184_12	47	Aspjap1	Aspergillus	japonicus	Nigri	393081	none	12	17861.0	20051.0	-	Major facilitator superfamily MFS-1	MFS_1	HMMPfam	none	NA
22	47_442184_12	47	Aspjap1	Aspergillus	japonicus	Nigri	442184	NRPS	12	3982.0	9776.0	+	Condensation domain,AMP-dependent synthetase and ligase,Methyltransferase type 12,Phosphopantetheine-binding	Condensation,AMP-binding,Methyltransf_12,PP-binding	HMMPfam	none	NA
22	47_442184_12	47	Aspjap1	Aspergillus	japonicus	Nigri	442192	none	12	10309.0	13571.0	-	Glycosyl transferase, family 28	Glyco_transf_28	HMMPfam	none	NA
22	47_442184_12	47	Aspjap1	Aspergillus	japonicus	Nigri	393080	none	12	14536.0	15351.0	+	Alpha/beta hydrolase fold-1	Alpha/beta hydrolase family,Abhydrolase_1	HMMPfam	none	NA
22	47_442184_12	47	Aspjap1	Aspergillus	japonicus	Nigri	324534	none	12	27311.0	28997.0	+	Cytochrome P450	p450	HMMPfam	none	NA
22	47_442184_12	47	Aspjap1	Aspergillus	japonicus	Nigri	393083	none	12	20784.0	22473.0	-	none	none	none	none	NA
22	41_457165_16	41	Aspvio1	Aspergillus	violaceofuscus	Nigri	431921	none	16	243923.0	246071.0	-	Major facilitator superfamily MFS-1	MFS_1	HMMPfam	none	NA
22	47_442184_12	47	Aspjap1	Aspergillus	japonicus	Nigri	324566	none	12	25503.0	26727.0	-	Alcohol dehydrogenase GroES-like,Alcohol dehydrogenase, zinc-binding	ADH_N,ADH_zinc_N	HMMPfam	none	NA
22	45_421171_7	45	Aspfij1	Aspergillus	fijiensis	Nigri	421171	HYBRID	7	786068.0	798179.0	-	Beta-ketoacyl synthase, N-terminal,Beta-ketoacyl synthase, C-terminal,Acyl transferase,Methyltransferase type 12,Polyketide synthase, KR,Condensation domain,AMP-dependent synthetase and ligase,Phosphopantetheine-binding,Male sterility, NAD-binding	ketoacyl-synt,Ketoacyl-synt_C,Acyl_transf_1,Methyltransf_12,KR,Condensation,AMP-binding,PP-binding,NAD_binding_4	HMMPfam	none	NA
22	47_442184_12	47	Aspjap1	Aspergillus	japonicus	Nigri	371860	none	12	29534.0	31136.0	-	Cytochrome P450	p450	HMMPfam	none	NA
22	5_489726_6	5	Aspbru1	Aspergillus	brunneoviolaceus	Nigri	489715	none	6	21881.0	23464.0	+	Major facilitator superfamily MFS-1	MFS_1	HMMPfam	none	NA
23	37_52829_3	37	Asptu1	Aspergillus	tubingensis	Nigri	292359	PKS	3	3334015.0	3341667.0	+	Beta-ketoacyl synthase, N-terminal,Beta-ketoacyl synthase, C-terminal,Acyl transferase,Methyltransferase type 12,Alcohol dehydrogenase GroES-like,Polyketide synthase, KR,Phosphopantetheine-binding	ketoacyl-synt,Ketoacyl-synt_C,Acyl_transf_1,Methyltransf_12,ADH_N,KR,PP-binding	HMMPfam	none	NA
23	37_52829_3	37	Asptu1	Aspergillus	tubingensis	Nigri	52829	PKS-Like	3	3325245.0	3330808.0	-	Beta-ketoacyl synthase, N-terminal,Beta-ketoacyl synthase, C-terminal	ketoacyl-synt,Ketoacyl-synt_C	HMMPfam	none	NA
23	37_52829_3	37	Asptu1	Aspergillus	tubingensis	Nigri	38010	none	3	3321367.0	3323604.0	-	Phosphopantetheine-binding,Methyltransferase type 12	PP-binding,Methyltransf_12	HMMPfam	none	NA
23	49_229471_2	49	Aspcos1	Aspergillus	costaricaensis	Nigri	229471	PKS-Like	2	157261.0	158255.0	-	Beta-ketoacyl synthase, N-terminal,Beta-ketoacyl synthase, C-terminal	ketoacyl-synt,Ketoacyl-synt_C	HMMPfam	none	NA
23	49_229471_2	49	Aspcos1	Aspergillus	costaricaensis	Nigri	238407	none	2	153186.0	155429.0	-	Phosphopantetheine-binding,Methyltransferase type 12	PP-binding,Methyltransf_12	HMMPfam	none	NA
24	21_3776_13	21	Aspnid1	Aspergillus	nidulans	Nidulantes	3781	none	13	159082.0	163453.0	+	ABC transporter, transmembrane region,ABC transporter-like	ABC_membrane,ABC_tran	HMMPfam	none	NA
24	21_3776_13	21	Aspnid1	Aspergillus	nidulans	Nidulantes	3780	NRPS-Like	13	155233.0	158463.0	+	AMP-dependent synthetase and ligase,Male sterility, NAD-binding	AMP-binding,NAD_binding_4	HMMPfam	none	NA
24	21_3776_13	21	Aspnid1	Aspergillus	nidulans	Nidulantes	3779	none	13	152599.0	154597.0	-	Glucose-methanol-choline oxidoreductase, N-terminal,Glucose-methanol-choline oxidoreductase, C-terminal	GMC_oxred_N,GMC_oxred_C	HMMPfam	none	NA
24	46_411067_20	46	Aspibe1	Aspergillus	ibericus	Nigri	466457	none	20	88061.0	90434.0	-	Fungal transcriptional regulatory protein, N-terminal,Fungal specific transcription factor	Zn_clus,Fungal_trans	HMMPfam	none	NA
24	46_411067_20	46	Aspibe1	Aspergillus	ibericus	Nigri	456828	none	20	85216.0	87248.0	+	Major facilitator superfamily MFS-1	MFS_1	HMMPfam	none	NA
24	46_411067_20	46	Aspibe1	Aspergillus	ibericus	Nigri	426810	none	20	80406.0	83089.0	-	Zinc finger, C2H2-type,Fungal transcriptional regulatory protein, N-terminal	zf-C2H2,Zn_clus	HMMPfam	none	NA
24	21_3776_13	21	Aspnid1	Aspergillus	nidulans	Nidulantes	3778	none	13	150482.0	151771.0	+	Myb, DNA-binding	Myb_DNA-binding	HMMPfam	none	NA
24	21_3776_13	21	Aspnid1	Aspergillus	nidulans	Nidulantes	3777	none	13	147470.0	149793.0	+	O-methyltransferase, family 2	Methyltransf_2	HMMPfam	none	NA
24	21_3776_13	21	Aspnid1	Aspergillus	nidulans	Nidulantes	3776	PKS	13	139085.0	146905.0	-	Beta-ketoacyl synthase, N-terminal,Beta-ketoacyl synthase, C-terminal,Acyl transferase,Phosphopantetheine-binding,Methyltransferase type 12	ketoacyl-synt,Ketoacyl-synt_C,Acyl_transf_1,PP-binding,Methyltransf_12	HMMPfam	Cichorine biosynthetic gene cluster	NA
24	21_3776_13	21	Aspnid1	Aspergillus	nidulans	Nidulantes	3775	none	13	135151.0	136464.0	-	none	none	none	none	NA
24	21_3776_13	21	Aspnid1	Aspergillus	nidulans	Nidulantes	3774	none	13	132653.0	134483.0	+	Cytochrome P450	p450	HMMPfam	none	NA
24	21_3776_13	21	Aspnid1	Aspergillus	nidulans	Nidulantes	3773	none	13	131394.0	132282.0	+	Short-chain dehydrogenase/reductase SDR	adh_short	HMMPfam	none	NA
24	21_3776_13	21	Aspnid1	Aspergillus	nidulans	Nidulantes	3772	none	13	128977.0	130849.0	-	Major facilitator superfamily MFS-1	MFS_1	HMMPfam	none	NA
24	21_3776_13	21	Aspnid1	Aspergillus	nidulans	Nidulantes	3771	none	13	126550.0	128898.0	+	Oligopeptide transporter OPT superfamily	OPT	HMMPfam	none	NA
24	21_3776_13	21	Aspnid1	Aspergillus	nidulans	Nidulantes	3770	none	13	124953.0	126190.0	-	Taurine catabolism dioxygenase TauD/TfdA	TauD	HMMPfam	none	NA
24	21_3776_13	21	Aspnid1	Aspergillus	nidulans	Nidulantes	3769	none	13	121125.0	124524.0	+	Major facilitator superfamily MFS-1	MFS_1	HMMPfam	none	NA
24	33_627062_21	33	Aspscl1	Aspergillus	sclerotioniger	Nigri	538396	NRPS-Like	21	527739.0	530555.0	+	AMP-dependent synthetase and ligase,Phosphopantetheine-binding,Condensation domain	AMP-binding,PP-binding,Condensation	HMMPfam	none	NA
24	33_627062_21	33	Aspscl1	Aspergillus	sclerotioniger	Nigri	568437	none	21	525087.0	526122.0	+	Short-chain dehydrogenase/reductase SDR	adh_short	HMMPfam	none	NA
24	33_627062_21	33	Aspscl1	Aspergillus	sclerotioniger	Nigri	605117	none	21	523226.0	524807.0	+	Short-chain dehydrogenase/reductase SDR	adh_short	HMMPfam	none	NA
24	33_627062_21	33	Aspscl1	Aspergillus	sclerotioniger	Nigri	473608	none	21	516386.0	518886.0	+	Fungal transcriptional regulatory protein, N-terminal	Zn_clus	HMMPfam	none	NA
24	33_627062_21	33	Aspscl1	Aspergillus	sclerotioniger	Nigri	523663	none	21	512398.0	514313.0	-	Major facilitator superfamily MFS-1	MFS_1	HMMPfam	none	NA
24	33_627062_21	33	Aspscl1	Aspergillus	sclerotioniger	Nigri	206657	PKS	21	504735.0	511915.0	+	Beta-ketoacyl synthase, N-terminal,Beta-ketoacyl synthase, C-terminal,Acyl transferase,Alcohol dehydrogenase GroES-like,Alcohol dehydrogenase, zinc-binding,Polyketide synthase, KR	ketoacyl-synt,Ketoacyl-synt_C,Acyl_transf_1,ADH_N,ADH_zinc_N,KR	HMMPfam	none	NA
24	33_627062_21	33	Aspscl1	Aspergillus	sclerotioniger	Nigri	523657	NRPS-Like	21	500269.0	503732.0	-	AMP-dependent synthetase and ligase,Male sterility, NAD-binding	AMP-binding,NAD_binding_4	HMMPfam	none	NA
24	33_627062_21	33	Aspscl1	Aspergillus	sclerotioniger	Nigri	538383	none	21	498850.0	499639.0	-	Short-chain dehydrogenase/reductase SDR	adh_short	HMMPfam	none	NA
24	33_627062_21	33	Aspscl1	Aspergillus	sclerotioniger	Nigri	206569	none	21	496356.0	498174.0	+	Cytochrome P450	p450	HMMPfam	none	NA
24	33_627062_21	33	Aspscl1	Aspergillus	sclerotioniger	Nigri	206549	none	21	494838.0	495863.0	-	Oxoglutarate/iron-dependent dioxygenase,2OG-Fe(II) oxygenase	2OG-Fe(II) oxygenase superfamily,2OG-FeII_Oxy	HMMPfam	none	NA
24	33_627062_21	33	Aspscl1	Aspergillus	sclerotioniger	Nigri	538380	none	21	492095.0	493814.0	+	none	none	none	none	NA
24	33_627062_21	33	Aspscl1	Aspergillus	sclerotioniger	Nigri	206434	none	21	488460.0	490216.0	-	Fungal specific transcription factor	Fungal_trans	HMMPfam	none	NA
24	33_627062_21	33	Aspscl1	Aspergillus	sclerotioniger	Nigri	473383	none	21	486621.0	488220.0	-	Major facilitator superfamily MFS-1	MFS_1	HMMPfam	none	NA
24	33_627062_21	33	Aspscl1	Aspergillus	sclerotioniger	Nigri	627066	none	21	483777.0	486153.0	+	Glucose-methanol-choline oxidoreductase, N-terminal,Glucose-methanol-choline oxidoreductase, C-terminal	GMC_oxred_N,GMC_oxred_C	HMMPfam	none	NA
24	33_627062_21	33	Aspscl1	Aspergillus	sclerotioniger	Nigri	588815	none	21	481755.0	483284.0	-	none	none	none	none	NA
24	46_411067_20	46	Aspibe1	Aspergillus	ibericus	Nigri	466454	none	20	77278.0	79053.0	+	Cytochrome P450	p450	HMMPfam	none	NA
24	46_411067_20	46	Aspibe1	Aspergillus	ibericus	Nigri	426809	none	20	74391.0	75739.0	-	Short-chain dehydrogenase/reductase SDR	adh_short	HMMPfam	none	NA
24	46_411067_20	46	Aspibe1	Aspergillus	ibericus	Nigri	426808	none	20	73075.0	74079.0	-	Short-chain dehydrogenase/reductase SDR	adh_short	HMMPfam	none	NA
24	33_627062_21	33	Aspscl1	Aspergillus	sclerotioniger	Nigri	473290	none	21	520076.0	521788.0	-	Cytochrome P450	p450	HMMPfam	none	NA
24	33_627062_21	33	Aspscl1	Aspergillus	sclerotioniger	Nigri	432979	none	21	480202.0	480853.0	+	Myb, DNA-binding	Myb_DNA-binding	HMMPfam	none	NA
24	33_627062_21	33	Aspscl1	Aspergillus	sclerotioniger	Nigri	206341	none	21	480927.0	481568.0	+	none	none	none	none	NA
24	33_627062_21	33	Aspscl1	Aspergillus	sclerotioniger	Nigri	206328	none	21	477681.0	479173.0	+	Major facilitator superfamily MFS-1	MFS_1	HMMPfam	none	NA
24	33_627062_21	33	Aspscl1	Aspergillus	sclerotioniger	Nigri	559333	none	21	476036.0	477034.0	-	Alcohol dehydrogenase GroES-like,Alcohol dehydrogenase, zinc-binding	ADH_N,ADH_zinc_N	HMMPfam	none	NA
24	33_627062_21	33	Aspscl1	Aspergillus	sclerotioniger	Nigri	627062	PKS	21	467335.0	475332.0	-	Beta-ketoacyl synthase, N-terminal,Beta-ketoacyl synthase, C-terminal,Acyl transferase,Phosphopantetheine-binding,Methyltransferase type 12	ketoacyl-synt,Ketoacyl-synt_C,Acyl_transf_1,PP-binding,Methyltransf_12	HMMPfam	none	NA
24	46_411067_20	46	Aspibe1	Aspergillus	ibericus	Nigri	327561	NRPS	20	67323.0	71939.0	-	AMP-dependent synthetase and ligase,Phosphopantetheine-binding,Condensation domain	AMP-binding,PP-binding,Condensation	HMMPfam	none	NA
24	46_411067_20	46	Aspibe1	Aspergillus	ibericus	Nigri	426803	none	20	50510.0	52259.0	+	Cytochrome P450	p450	HMMPfam	none	NA
24	46_411067_20	46	Aspibe1	Aspergillus	ibericus	Nigri	426802	none	20	48976.0	50001.0	-	Oxoglutarate/iron-dependent dioxygenase,2OG-Fe(II) oxygenase	2OG-Fe(II) oxygenase superfamily,2OG-FeII_Oxy	HMMPfam	none	NA
24	46_411067_20	46	Aspibe1	Aspergillus	ibericus	Nigri	411067	PKS	20	22130.0	30073.0	-	Beta-ketoacyl synthase, N-terminal,Beta-ketoacyl synthase, C-terminal,Acyl transferase,Phosphopantetheine-binding,Methyltransferase type 12	ketoacyl-synt,Ketoacyl-synt_C,Acyl_transf_1,PP-binding,Methyltransf_12	HMMPfam	none	NA
24	46_411067_20	46	Aspibe1	Aspergillus	ibericus	Nigri	466445	none	20	45990.0	47722.0	+	none	none	none	none	NA
24	46_411067_20	46	Aspibe1	Aspergillus	ibericus	Nigri	142403	none	20	42393.0	44436.0	-	Fungal transcriptional regulatory protein, N-terminal,Fungal specific transcription factor	Zn_clus,Fungal_trans	HMMPfam	none	NA
24	46_411067_20	46	Aspibe1	Aspergillus	ibericus	Nigri	360207	none	20	40628.0	42239.0	-	Major facilitator superfamily MFS-1	MFS_1	HMMPfam	none	NA
24	46_411067_20	46	Aspibe1	Aspergillus	ibericus	Nigri	411074	none	20	37598.0	39706.0	+	Glucose-methanol-choline oxidoreductase, N-terminal,Glucose-methanol-choline oxidoreductase, C-terminal	GMC_oxred_N,GMC_oxred_C	HMMPfam	none	NA
24	46_411067_20	46	Aspibe1	Aspergillus	ibericus	Nigri	426807	PKS	20	59294.0	66339.0	+	Beta-ketoacyl synthase, N-terminal,Beta-ketoacyl synthase, C-terminal,Acyl transferase,Alcohol dehydrogenase GroES-like,Alcohol dehydrogenase, zinc-binding,Polyketide synthase, KR	ketoacyl-synt,Ketoacyl-synt_C,Acyl_transf_1,ADH_N,ADH_zinc_N,KR	HMMPfam	none	NA
24	46_411067_20	46	Aspibe1	Aspergillus	ibericus	Nigri	411094	NRPS-Like	20	54177.0	57637.0	-	AMP-dependent synthetase and ligase,Male sterility, NAD-binding	AMP-binding,NAD_binding_4	HMMPfam	none	NA
24	46_411067_20	46	Aspibe1	Aspergillus	ibericus	Nigri	426804	none	20	52749.0	53548.0	-	Short-chain dehydrogenase/reductase SDR	adh_short	HMMPfam	none	NA
24	46_411067_20	46	Aspibe1	Aspergillus	ibericus	Nigri	446818	none	20	34824.0	36285.0	+	Myb, DNA-binding	Myb_DNA-binding	HMMPfam	none	NA
24	46_411067_20	46	Aspibe1	Aspergillus	ibericus	Nigri	426796	none	20	30966.0	32090.0	-	Alcohol dehydrogenase GroES-like,Alcohol dehydrogenase, zinc-binding	ADH_N,ADH_zinc_N	HMMPfam	none	NA
24	46_411067_20	46	Aspibe1	Aspergillus	ibericus	Nigri	386065	none	20	32538.0	34029.0	+	Major facilitator superfamily MFS-1	MFS_1	HMMPfam	none	NA
25	10_392703_4	10	Aspell1	Aspergillus	ellipticus	Nigri	392706	none	4	11021.0	12975.0	+	Major facilitator superfamily MFS-1	MFS_1	HMMPfam	none	NA
25	10_392703_4	10	Aspell1	Aspergillus	ellipticus	Nigri	404334	none	4	13249.0	13767.0	-	none	none	none	none	NA
25	10_392703_4	10	Aspell1	Aspergillus	ellipticus	Nigri	392704	none	4	9919.0	10747.0	+	none	none	none	none	NA
25	10_392703_4	10	Aspell1	Aspergillus	ellipticus	Nigri	392703	PKS	4	875.0	9235.0	-	Beta-ketoacyl synthase, N-terminal,Beta-ketoacyl synthase, C-terminal,Acyl transferase,Methyltransferase type 12,Alcohol dehydrogenase GroES-like,Alcohol dehydrogenase, zinc-binding,Polyketide synthase, KR	ketoacyl-synt,Ketoacyl-synt_C,Acyl_transf_1,Methyltransf_12,ADH_N,ADH_zinc_N,KR	HMMPfam	none	NA
25	23_158506_17	23	Aspni_DSM_1	Aspergillus	niger CBS 513.88	Nigri	158513	none	17	1166379.0	1167867.0	+	FAD linked oxidase, N-terminal,Berberine/berberine-like	FAD_binding_4,BBE	HMMPfam	none	NA
25	1_142512_16	1	Aspfo1	Aspergillus	luchuensis CBS 106.47	Nigri	50735	none	16	953098.0	954204.0	+	FAD linked oxidase, N-terminal,Berberine/berberine-like	FAD_binding_4,BBE	HMMPfam	none	NA
25	1_142512_16	1	Aspfo1	Aspergillus	luchuensis CBS 106.47	Nigri	143079	none	16	950236.0	952039.0	+	Peptidase S10, serine carboxypeptidase	Peptidase_S10	HMMPfam	none	NA
25	1_142512_16	1	Aspfo1	Aspergillus	luchuensis CBS 106.47	Nigri	36380	none	16	948564.0	949717.0	+	Alcohol dehydrogenase GroES-like,Alcohol dehydrogenase, zinc-binding	ADH_N,ADH_zinc_N	HMMPfam	none	NA
25	1_142512_16	1	Aspfo1	Aspergillus	luchuensis CBS 106.47	Nigri	196268	none	16	946922.0	947995.0	-	Amine oxidase	Amino_oxidase	HMMPfam	none	NA
25	1_142512_16	1	Aspfo1	Aspergillus	luchuensis CBS 106.47	Nigri	210667	none	16	942422.0	945367.0	-	Basic helix-loop-helix dimerisation region bHLH	HLH	HMMPfam	none	NA
25	1_142512_16	1	Aspfo1	Aspergillus	luchuensis CBS 106.47	Nigri	142553	none	16	938096.0	940216.0	-	Ferric reductase-like transmembrane component, N-terminal,FAD-binding 8,Ferric reductase, NAD binding	Ferric_reduct,FAD_binding_8,NAD_binding_6	HMMPfam	none	NA
25	1_142512_16	1	Aspfo1	Aspergillus	luchuensis CBS 106.47	Nigri	210665	none	16	936840.0	937964.0	+	D-isomer specific 2-hydroxyacid dehydrogenase, catalytic region,D-isomer specific 2-hydroxyacid dehydrogenase, NAD-binding	2-Hacid_dh,2-Hacid_dh_C	HMMPfam	none	NA
25	1_142512_16	1	Aspfo1	Aspergillus	luchuensis CBS 106.47	Nigri	142512	PKS	16	928114.0	936607.0	+	Beta-ketoacyl synthase, N-terminal,Beta-ketoacyl synthase, C-terminal,Acyl transferase,Methyltransferase type 12,Alcohol dehydrogenase GroES-like,Alcohol dehydrogenase, zinc-binding,Polyketide synthase, KR	ketoacyl-synt,Ketoacyl-synt_C,Acyl_transf_1,Methyltransf_12,ADH_N,ADH_zinc_N,KR	HMMPfam	none	NA
25	1_142512_16	1	Aspfo1	Aspergillus	luchuensis CBS 106.47	Nigri	64007	none	16	922949.0	923803.0	+	none	none	none	none	NA
25	1_142512_16	1	Aspfo1	Aspergillus	luchuensis CBS 106.47	Nigri	64008	none	16	924074.0	927522.0	-	Major facilitator superfamily MFS-1	MFS_1	HMMPfam	none	NA
25	1_142512_16	1	Aspfo1	Aspergillus	luchuensis CBS 106.47	Nigri	64006	none	16	920873.0	921713.0	-	none	none	none	none	NA
25	1_142512_16	1	Aspfo1	Aspergillus	luchuensis CBS 106.47	Nigri	50714	none	16	915743.0	916646.0	+	GAF domain,GAF	GAF domain,GAF	HMMPfam	none	NA
25	1_142512_16	1	Aspfo1	Aspergillus	luchuensis CBS 106.47	Nigri	142996	none	16	917197.0	919205.0	-	ATP-NAD/AcoX kinase	NAD_kinase	HMMPfam	none	NA
25	1_142512_16	1	Aspfo1	Aspergillus	luchuensis CBS 106.47	Nigri	170070	none	16	913663.0	915242.0	-	Ureohydrolase	Arginase	HMMPfam	none	NA
25	1_142512_16	1	Aspfo1	Aspergillus	luchuensis CBS 106.47	Nigri	700612	none	16	911657.0	913495.0	+	Amino acid permease-associated region	AA_permease	HMMPfam	none	NA
25	1_142512_16	1	Aspfo1	Aspergillus	luchuensis CBS 106.47	Nigri	50710	none	16	909556.0	910404.0	-	Short-chain dehydrogenase/reductase SDR	adh_short	HMMPfam	none	NA
25	11_448340_15	11	Aspeuc1	Aspergillus	eucalypticola	Nigri	438773	none	15	349967.0	351450.0	+	FAD linked oxidase, N-terminal,Berberine/berberine-like	FAD_binding_4,BBE	HMMPfam	none	NA
25	11_448340_15	11	Aspeuc1	Aspergillus	eucalypticola	Nigri	341303	none	15	347477.0	349282.0	+	Peptidase S10, serine carboxypeptidase	Peptidase_S10	HMMPfam	none	NA
25	11_448340_15	11	Aspeuc1	Aspergillus	eucalypticola	Nigri	275547	none	15	346335.0	346943.0	+	Alcohol dehydrogenase, zinc-binding	ADH_zinc_N	HMMPfam	none	NA
25	11_448340_15	11	Aspeuc1	Aspergillus	eucalypticola	Nigri	438770	none	15	344435.0	345956.0	-	Amine oxidase	Amino_oxidase	HMMPfam	none	NA
25	11_448340_15	11	Aspeuc1	Aspergillus	eucalypticola	Nigri	428664	none	15	339918.0	342863.0	-	Basic helix-loop-helix dimerisation region bHLH	HLH	HMMPfam	none	NA
25	11_448340_15	11	Aspeuc1	Aspergillus	eucalypticola	Nigri	364237	none	15	335572.0	337700.0	-	Ferric reductase-like transmembrane component, N-terminal,FAD-binding 8,Ferric reductase, NAD binding	Ferric_reduct,FAD_binding_8,NAD_binding_6	HMMPfam	none	NA
25	11_448340_15	11	Aspeuc1	Aspergillus	eucalypticola	Nigri	400242	none	15	334241.0	335400.0	+	D-isomer specific 2-hydroxyacid dehydrogenase, catalytic region,D-isomer specific 2-hydroxyacid dehydrogenase, NAD-binding	2-Hacid_dh,2-Hacid_dh_C	HMMPfam	none	NA
25	11_448340_15	11	Aspeuc1	Aspergillus	eucalypticola	Nigri	448340	PKS	15	325489.0	333976.0	+	Beta-ketoacyl synthase, N-terminal,Beta-ketoacyl synthase, C-terminal,Acyl transferase,Methyltransferase type 12,Alcohol dehydrogenase GroES-like,Alcohol dehydrogenase, zinc-binding,Polyketide synthase, KR	ketoacyl-synt,Ketoacyl-synt_C,Acyl_transf_1,Methyltransf_12,ADH_N,ADH_zinc_N,KR	HMMPfam	none	NA
25	11_448340_15	11	Aspeuc1	Aspergillus	eucalypticola	Nigri	316421	none	15	321474.0	324822.0	-	Major facilitator superfamily MFS-1	MFS_1	HMMPfam	none	NA
25	11_448340_15	11	Aspeuc1	Aspergillus	eucalypticola	Nigri	448332	none	15	320326.0	321180.0	+	none	none	none	none	NA
25	11_448340_15	11	Aspeuc1	Aspergillus	eucalypticola	Nigri	316633	none	15	318255.0	319098.0	-	none	none	none	none	NA
25	11_448340_15	11	Aspeuc1	Aspergillus	eucalypticola	Nigri	379848	none	15	314533.0	316572.0	-	ATP-NAD/AcoX kinase	NAD_kinase	HMMPfam	none	NA
25	11_448340_15	11	Aspeuc1	Aspergillus	eucalypticola	Nigri	379846	none	15	313063.0	313969.0	+	GAF domain,GAF	GAF domain,GAF	HMMPfam	none	NA
25	11_448340_15	11	Aspeuc1	Aspergillus	eucalypticola	Nigri	316396	none	15	310874.0	312565.0	-	Ureohydrolase	Arginase	HMMPfam	none	NA
25	11_448340_15	11	Aspeuc1	Aspergillus	eucalypticola	Nigri	364214	none	15	308820.0	310663.0	+	Amino acid permease-associated region	AA_permease	HMMPfam	none	NA
25	202_183172_16	202	Aspwel1	Aspergillus	welwitschiae	Nigri	162495	none	16	163624.0	167058.0	+	Protein of unknown function DUF341,Major facilitator superfamily MFS-1	FSH1,MFS_1	HMMPfam	none	NA
25	202_183172_16	202	Aspwel1	Aspergillus	welwitschiae	Nigri	183172	PKS	16	154566.0	163040.0	-	Beta-ketoacyl synthase, N-terminal,Beta-ketoacyl synthase, C-terminal,Acyl transferase,Methyltransferase type 12,Alcohol dehydrogenase GroES-like,Alcohol dehydrogenase, zinc-binding,Polyketide synthase, KR,Acyl carrier protein-like	ketoacyl-synt,Ketoacyl-synt_C,Acyl_transf_1,Methyltransf_12,ADH_N,ADH_zinc_N,KR,Phosphopantetheine attachment site	HMMPfam	none	NA
25	202_183172_16	202	Aspwel1	Aspergillus	welwitschiae	Nigri	183171	none	16	153168.0	154298.0	-	D-isomer specific 2-hydroxyacid dehydrogenase, catalytic region,D-isomer specific 2-hydroxyacid dehydrogenase, NAD-binding	2-Hacid_dh,2-Hacid_dh_C	HMMPfam	none	NA
25	202_183172_16	202	Aspwel1	Aspergillus	welwitschiae	Nigri	162492	none	16	150883.0	153018.0	+	Ferric reductase-like transmembrane component, N-terminal,FAD-binding 8,Ferric reductase, NAD binding	Ferric_reduct,FAD_binding_8,NAD_binding_6	HMMPfam	none	NA
25	202_183172_16	202	Aspwel1	Aspergillus	welwitschiae	Nigri	93439	none	16	145652.0	148615.0	+	Myc-type, basic helix-loop-helix (bHLH) domain,Domain of unknown function DUF2014	Helix-loop-helix DNA-binding domain,Domain of unknown function (DUF2014)	HMMPfam	none	NA
25	202_183172_16	202	Aspwel1	Aspergillus	welwitschiae	Nigri	162490	none	16	141640.0	142995.0	-	Alcohol dehydrogenase GroES-like,Alcohol dehydrogenase, zinc-binding	ADH_N,ADH_zinc_N	HMMPfam	none	NA
25	202_183172_16	202	Aspwel1	Aspergillus	welwitschiae	Nigri	93365	none	16	139328.0	141136.0	-	Peptidase S10, serine carboxypeptidase	Peptidase_S10	HMMPfam	none	NA
25	202_183172_16	202	Aspwel1	Aspergillus	welwitschiae	Nigri	93359	none	16	137149.0	138637.0	-	FAD linked oxidase, N-terminal,Berberine/berberine-like	FAD_binding_4,BBE	HMMPfam	none	NA
25	12_34854_2	12	Aspfl1	Aspergillus	flavus	Flavi	34854	DMAT	2	2936980.0	2938131.0	-	none	none	none	none	NA
25	12_34854_2	12	Aspfl1	Aspergillus	flavus	Flavi	34853	none	2	2934533.0	2935740.0	+	Alcohol dehydrogenase GroES-like,Alcohol dehydrogenase, zinc-binding	ADH_N,ADH_zinc_N	HMMPfam	none	NA
25	20_449168_16	20	Aspneo1	Aspergillus	neoniger	Nigri	196638	none	16	179193.0	180041.0	+	Short-chain dehydrogenase/reductase SDR	adh_short	HMMPfam	none	NA
25	20_449168_16	20	Aspneo1	Aspergillus	neoniger	Nigri	369512	none	16	174406.0	175970.0	+	Ureohydrolase	Arginase	HMMPfam	none	NA
25	20_449168_16	20	Aspneo1	Aspergillus	neoniger	Nigri	463226	none	16	176135.0	177957.0	-	Amino acid permease-associated region	AA_permease	HMMPfam	none	NA
25	20_449168_16	20	Aspneo1	Aspergillus	neoniger	Nigri	380771	none	16	173027.0	173911.0	-	GAF domain,GAF	GAF domain,GAF	HMMPfam	none	NA
25	20_449168_16	20	Aspneo1	Aspergillus	neoniger	Nigri	419835	none	16	170424.0	172465.0	+	ATP-NAD/AcoX kinase	NAD_kinase	HMMPfam	none	NA
25	20_449168_16	20	Aspneo1	Aspergillus	neoniger	Nigri	345217	none	16	167925.0	168765.0	+	none	none	none	none	NA
25	20_449168_16	20	Aspneo1	Aspergillus	neoniger	Nigri	419833	none	16	165822.0	166676.0	-	none	none	none	none	NA
25	20_449168_16	20	Aspneo1	Aspergillus	neoniger	Nigri	410706	none	16	161689.0	165543.0	+	Major facilitator superfamily MFS-1	MFS_1	HMMPfam	none	NA
25	20_449168_16	20	Aspneo1	Aspergillus	neoniger	Nigri	449168	PKS	16	153017.0	161504.0	-	Beta-ketoacyl synthase, N-terminal,Beta-ketoacyl synthase, C-terminal,Acyl transferase,Methyltransferase type 12,Alcohol dehydrogenase GroES-like,Alcohol dehydrogenase, zinc-binding,Polyketide synthase, KR	ketoacyl-synt,Ketoacyl-synt_C,Acyl_transf_1,Methyltransf_12,ADH_N,ADH_zinc_N,KR	HMMPfam	none	NA
25	20_449168_16	20	Aspneo1	Aspergillus	neoniger	Nigri	449161	none	16	151655.0	152780.0	-	D-isomer specific 2-hydroxyacid dehydrogenase, catalytic region,D-isomer specific 2-hydroxyacid dehydrogenase, NAD-binding	2-Hacid_dh,2-Hacid_dh_C	HMMPfam	none	NA
25	20_449168_16	20	Aspneo1	Aspergillus	neoniger	Nigri	369492	none	16	149371.0	151492.0	+	Ferric reductase-like transmembrane component, N-terminal,FAD-binding 8,Ferric reductase, NAD binding	Ferric_reduct,FAD_binding_8,NAD_binding_6	HMMPfam	none	NA
25	14_1759_10	14	Aspfu1	Aspergillus	fumigatus	Fumigati	1768	none	10	332887.0	333432.0	-	GNAT domain,GCN5-related N-acetyltransferase	GNAT acetyltransferase 2,Acetyltransferase (GNAT) domain,Acetyltransf_1	HMMPfam	none	NA
25	14_1759_10	14	Aspfu1	Aspergillus	fumigatus	Fumigati	1766	none	10	327005.0	327830.0	-	GAF domain,GAF	GAF domain,GAF	HMMPfam	none	NA
25	14_1759_10	14	Aspfu1	Aspergillus	fumigatus	Fumigati	1767	none	10	329174.0	330962.0	-	Amino acid permease-associated region	AA_permease	HMMPfam	none	NA
25	14_1759_10	14	Aspfu1	Aspergillus	fumigatus	Fumigati	1765	none	10	324469.0	326498.0	+	ATP-NAD/AcoX kinase	NAD_kinase	HMMPfam	none	NA
25	14_1759_10	14	Aspfu1	Aspergillus	fumigatus	Fumigati	1764	none	10	323929.0	324294.0	-	none	none	none	none	NA
25	14_1759_10	14	Aspfu1	Aspergillus	fumigatus	Fumigati	1763	none	10	322550.0	323380.0	+	none	none	none	none	NA
25	14_1759_10	14	Aspfu1	Aspergillus	fumigatus	Fumigati	1761	none	10	316120.0	316971.0	-	Protein of unknown function DUF341	FSH1	HMMPfam	none	NA
25	14_1759_10	14	Aspfu1	Aspergillus	fumigatus	Fumigati	1762	none	10	317537.0	320995.0	-	ATPase, P-type cation-transporter, N-terminal,E1-E2 ATPase-associated region,Haloacid dehalogenase-like hydrolase,ATPase, P-type cation-transporter, C-terminal	Cation_ATPase_N,E1-E2_ATPase,Hydrolase,Cation_ATPase_C	HMMPfam	none	NA
25	14_1759_10	14	Aspfu1	Aspergillus	fumigatus	Fumigati	1760	none	10	315439.0	316044.0	+	none	none	none	none	NA
25	14_1759_10	14	Aspfu1	Aspergillus	fumigatus	Fumigati	1759	PKS	10	306145.0	314706.0	-	Beta-ketoacyl synthase, N-terminal,Beta-ketoacyl synthase, C-terminal,Acyl transferase,Methyltransferase type 12,Alcohol dehydrogenase GroES-like,Alcohol dehydrogenase, zinc-binding,Polyketide synthase, KR	ketoacyl-synt,Ketoacyl-synt_C,Acyl_transf_1,Methyltransf_12,ADH_N,ADH_zinc_N,KR	HMMPfam	none	NA
25	16_340873_9	16	Asphet1	Aspergillus	heteromorphus	Nigri	340894	none	9	364190.0	365094.0	+	Short-chain dehydrogenase/reductase SDR	adh_short	HMMPfam	none	NA
25	16_340873_9	16	Asphet1	Aspergillus	heteromorphus	Nigri	431088	none	9	358840.0	360583.0	+	Ureohydrolase	Arginase	HMMPfam	none	NA
25	16_340873_9	16	Asphet1	Aspergillus	heteromorphus	Nigri	431089	none	9	360821.0	362949.0	-	Amino acid permease-associated region	AA_permease	HMMPfam	none	NA
25	16_340873_9	16	Asphet1	Aspergillus	heteromorphus	Nigri	319203	none	9	357359.0	358339.0	-	none	none	none	none	NA
25	16_340873_9	16	Asphet1	Aspergillus	heteromorphus	Nigri	364178	none	9	354906.0	356883.0	+	ATP-NAD/AcoX kinase	NAD_kinase	HMMPfam	none	NA
25	16_340873_9	16	Asphet1	Aspergillus	heteromorphus	Nigri	319199	none	9	352745.0	353555.0	+	none	none	none	none	NA
25	16_340873_9	16	Asphet1	Aspergillus	heteromorphus	Nigri	364175	none	9	350913.0	351757.0	-	Protein of unknown function DUF341	FSH1	HMMPfam	none	NA
25	16_340873_9	16	Asphet1	Aspergillus	heteromorphus	Nigri	372844	none	9	347529.0	350631.0	+	Major facilitator superfamily MFS-1	MFS_1	HMMPfam	none	NA
25	16_340873_9	16	Asphet1	Aspergillus	heteromorphus	Nigri	340873	PKS	9	338501.0	346886.0	-	Beta-ketoacyl synthase, N-terminal,Beta-ketoacyl synthase, C-terminal,Acyl transferase,Methyltransferase type 12,Alcohol dehydrogenase GroES-like,Alcohol dehydrogenase, zinc-binding,Polyketide synthase, KR,Phosphopantetheine-binding	ketoacyl-synt,Ketoacyl-synt_C,Acyl_transf_1,Methyltransf_12,ADH_N,ADH_zinc_N,KR,PP-binding	HMMPfam	none	NA
25	219_396262_5	219	Aspind1	Aspergillus	indologenus	Nigri	396262	PKS	5	187289.0	195947.0	+	Beta-ketoacyl synthase, N-terminal,Beta-ketoacyl synthase, C-terminal,Acyl transferase,Methyltransferase type 12,Alcohol dehydrogenase GroES-like,Alcohol dehydrogenase, zinc-binding,Polyketide synthase, KR,Phosphopantetheine-binding	ketoacyl-synt,Ketoacyl-synt_C,Acyl_transf_1,Methyltransf_12,ADH_N,ADH_zinc_N,KR,PP-binding	HMMPfam	none	NA
25	219_396262_5	219	Aspind1	Aspergillus	indologenus	Nigri	436021	none	5	183403.0	186616.0	-	Major facilitator superfamily MFS-1	MFS_1	HMMPfam	none	NA
25	219_396262_5	219	Aspind1	Aspergillus	indologenus	Nigri	396251	none	5	179535.0	180763.0	+	Serine/threonine protein kinase-related	Pkinase	HMMPfam	none	NA
25	219_396262_5	219	Aspind1	Aspergillus	indologenus	Nigri	370792	none	5	181214.0	182686.0	+	Serine/threonine protein kinase-related	Pkinase	HMMPfam	none	NA
25	219_396262_5	219	Aspind1	Aspergillus	indologenus	Nigri	343754	none	5	176634.0	177491.0	+	Protein of unknown function DUF341	FSH1	HMMPfam	none	NA
25	17_386852_3	17	Asphom1	Aspergillus	homomorphus	Nigri	282873	none	3	359794.0	360671.0	-	Protein of unknown function DUF341	FSH1	HMMPfam	none	NA
25	17_386852_3	17	Asphom1	Aspergillus	homomorphus	Nigri	412635	none	3	356247.0	359579.0	+	Major facilitator superfamily MFS-1	MFS_1	HMMPfam	none	NA
25	17_386852_3	17	Asphom1	Aspergillus	homomorphus	Nigri	386852	PKS	3	347024.0	355598.0	-	Beta-ketoacyl synthase, N-terminal,Beta-ketoacyl synthase, C-terminal,Acyl transferase,Methyltransferase type 12,Alcohol dehydrogenase GroES-like,Alcohol dehydrogenase, zinc-binding,Polyketide synthase, KR,Phosphopantetheine-binding	ketoacyl-synt,Ketoacyl-synt_C,Acyl_transf_1,Methyltransf_12,ADH_N,ADH_zinc_N,KR,PP-binding	HMMPfam	none	NA
25	19_464632_18	19	Asplac1	Aspergillus	niger (lacticoffeatus)	Nigri	243528	none	18	504786.0	506274.0	+	FAD linked oxidase, N-terminal,Berberine/berberine-like	FAD_binding_4,BBE	HMMPfam	none	NA
25	19_464632_18	19	Asplac1	Aspergillus	niger (lacticoffeatus)	Nigri	432394	none	18	502287.0	504095.0	+	Peptidase S10, serine carboxypeptidase	Peptidase_S10	HMMPfam	none	NA
25	19_464632_18	19	Asplac1	Aspergillus	niger (lacticoffeatus)	Nigri	464635	none	18	500435.0	501790.0	+	Alcohol dehydrogenase GroES-like,Alcohol dehydrogenase, zinc-binding	ADH_N,ADH_zinc_N	HMMPfam	none	NA
25	19_464632_18	19	Asplac1	Aspergillus	niger (lacticoffeatus)	Nigri	243297	none	18	494751.0	497714.0	-	Basic helix-loop-helix dimerisation region bHLH	HLH	HMMPfam	none	NA
25	19_464632_18	19	Asplac1	Aspergillus	niger (lacticoffeatus)	Nigri	243413	none	18	492638.0	493192.0	+	none	none	none	none	NA
25	19_464632_18	19	Asplac1	Aspergillus	niger (lacticoffeatus)	Nigri	243301	none	18	490341.0	492476.0	-	Ferric reductase-like transmembrane component, N-terminal,FAD-binding 8,Ferric reductase, NAD binding	Ferric_reduct,FAD_binding_8,NAD_binding_6	HMMPfam	none	NA
25	19_464632_18	19	Asplac1	Aspergillus	niger (lacticoffeatus)	Nigri	464633	none	18	489060.0	490191.0	+	D-isomer specific 2-hydroxyacid dehydrogenase, catalytic region,D-isomer specific 2-hydroxyacid dehydrogenase, NAD-binding	2-Hacid_dh,2-Hacid_dh_C	HMMPfam	none	NA
25	19_464632_18	19	Asplac1	Aspergillus	niger (lacticoffeatus)	Nigri	464632	PKS	18	480316.0	488791.0	+	Beta-ketoacyl synthase, N-terminal,Beta-ketoacyl synthase, C-terminal,Acyl transferase,Methyltransferase type 12,Alcohol dehydrogenase GroES-like,Alcohol dehydrogenase, zinc-binding,Polyketide synthase, KR	ketoacyl-synt,Ketoacyl-synt_C,Acyl_transf_1,Methyltransf_12,ADH_N,ADH_zinc_N,KR	HMMPfam	none	NA
25	19_464632_18	19	Asplac1	Aspergillus	niger (lacticoffeatus)	Nigri	421247	none	18	478879.0	479733.0	-	none	none	none	none	NA
25	19_464632_18	19	Asplac1	Aspergillus	niger (lacticoffeatus)	Nigri	243205	none	18	476306.0	478413.0	-	Major facilitator superfamily MFS-1	MFS_1	HMMPfam	none	NA
25	19_464632_18	19	Asplac1	Aspergillus	niger (lacticoffeatus)	Nigri	410567	none	18	475180.0	476028.0	+	none	none	none	none	NA
25	19_464632_18	19	Asplac1	Aspergillus	niger (lacticoffeatus)	Nigri	421244	none	18	472816.0	473658.0	-	none	none	none	none	NA
25	19_464632_18	19	Asplac1	Aspergillus	niger (lacticoffeatus)	Nigri	243029	none	18	471993.0	472697.0	+	none	none	none	none	NA
25	19_464632_18	19	Asplac1	Aspergillus	niger (lacticoffeatus)	Nigri	242912	none	18	469137.0	471194.0	-	ATP-NAD/AcoX kinase	NAD_kinase	HMMPfam	none	NA
25	19_464632_18	19	Asplac1	Aspergillus	niger (lacticoffeatus)	Nigri	410563	none	18	467685.0	468555.0	+	GAF domain,GAF	GAF domain,GAF	HMMPfam	none	NA
25	19_464632_18	19	Asplac1	Aspergillus	niger (lacticoffeatus)	Nigri	389296	none	18	465645.0	467241.0	-	Ureohydrolase	Arginase	HMMPfam	none	NA
25	19_464632_18	19	Asplac1	Aspergillus	niger (lacticoffeatus)	Nigri	333265	none	18	463671.0	465492.0	+	Amino acid permease-associated region	AA_permease	HMMPfam	none	NA
25	19_464632_18	19	Asplac1	Aspergillus	niger (lacticoffeatus)	Nigri	432383	none	18	461579.0	462426.0	-	Short-chain dehydrogenase/reductase SDR	adh_short	HMMPfam	none	NA
25	29_256127_16	29	Aspph1	Aspergillus	niger (phoenicis)	Nigri	285872	none	16	262141.0	263949.0	-	Peptidase S10, serine carboxypeptidase	Peptidase_S10	HMMPfam	none	NA
25	29_256127_16	29	Aspph1	Aspergillus	niger (phoenicis)	Nigri	278534	none	16	259962.0	261245.0	-	FAD linked oxidase, N-terminal,Berberine/berberine-like	FAD_binding_4,BBE	HMMPfam	none	NA
25	23_158506_17	23	Aspni_DSM_1	Aspergillus	niger CBS 513.88	Nigri	158512	none	17	1163880.0	1165688.0	+	Peptidase S10, serine carboxypeptidase	Peptidase_S10	HMMPfam	none	NA
25	23_158506_17	23	Aspni_DSM_1	Aspergillus	niger CBS 513.88	Nigri	158511	none	17	1162226.0	1163383.0	+	Alcohol dehydrogenase GroES-like,Alcohol dehydrogenase, zinc-binding	ADH_N,ADH_zinc_N	HMMPfam	none	NA
25	23_158506_17	23	Aspni_DSM_1	Aspergillus	niger CBS 513.88	Nigri	158510	none	17	1159476.0	1161223.0	+	none	none	none	none	NA
25	23_158506_17	23	Aspni_DSM_1	Aspergillus	niger CBS 513.88	Nigri	158509	none	17	1156344.0	1159292.0	-	Basic helix-loop-helix dimerisation region bHLH	HLH	HMMPfam	none	NA
25	23_158506_17	23	Aspni_DSM_1	Aspergillus	niger CBS 513.88	Nigri	158508	none	17	1151934.0	1154069.0	-	Ferric reductase-like transmembrane component, N-terminal,FAD-binding 8,Ferric reductase, NAD binding	Ferric_reduct,FAD_binding_8,NAD_binding_6	HMMPfam	none	NA
25	23_158506_17	23	Aspni_DSM_1	Aspergillus	niger CBS 513.88	Nigri	158507	none	17	1150653.0	1151784.0	+	D-isomer specific 2-hydroxyacid dehydrogenase, catalytic region,D-isomer specific 2-hydroxyacid dehydrogenase, NAD-binding	2-Hacid_dh,2-Hacid_dh_C	HMMPfam	none	NA
25	23_158506_17	23	Aspni_DSM_1	Aspergillus	niger CBS 513.88	Nigri	158506	PKS	17	1141908.0	1150384.0	+	Beta-ketoacyl synthase, N-terminal,Beta-ketoacyl synthase, C-terminal,Acyl transferase,Methyltransferase type 12,Alcohol dehydrogenase GroES-like,Alcohol dehydrogenase, zinc-binding,Polyketide synthase, KR	ketoacyl-synt,Ketoacyl-synt_C,Acyl_transf_1,Methyltransf_12,ADH_N,ADH_zinc_N,KR	HMMPfam	none	NA
25	23_158506_17	23	Aspni_DSM_1	Aspergillus	niger CBS 513.88	Nigri	158505	none	17	1140471.0	1141325.0	-	none	none	none	none	NA
25	23_158506_17	23	Aspni_DSM_1	Aspergillus	niger CBS 513.88	Nigri	158504	none	17	1137898.0	1140005.0	-	Major facilitator superfamily MFS-1	MFS_1	HMMPfam	none	NA
25	23_158506_17	23	Aspni_DSM_1	Aspergillus	niger CBS 513.88	Nigri	158503	none	17	1136772.0	1137620.0	+	none	none	none	none	NA
25	23_158506_17	23	Aspni_DSM_1	Aspergillus	niger CBS 513.88	Nigri	158502	none	17	1134408.0	1135250.0	-	none	none	none	none	NA
25	23_158506_17	23	Aspni_DSM_1	Aspergillus	niger CBS 513.88	Nigri	158498	none	17	1125263.0	1127084.0	+	Amino acid permease-associated region	AA_permease	HMMPfam	none	NA
25	23_158506_17	23	Aspni_DSM_1	Aspergillus	niger CBS 513.88	Nigri	158497	none	17	1123171.0	1124018.0	-	Short-chain dehydrogenase/reductase SDR	adh_short	HMMPfam	none	NA
25	37_70709_16	37	Asptu1	Aspergillus	tubingensis	Nigri	195713	none	16	865094.0	865941.0	-	Short-chain dehydrogenase/reductase SDR	adh_short	HMMPfam	none	NA
25	202_183172_16	202	Aspwel1	Aspergillus	welwitschiae	Nigri	151332	none	16	180953.0	181800.0	+	Short-chain dehydrogenase/reductase SDR	adh_short	HMMPfam	none	NA
25	202_183172_16	202	Aspwel1	Aspergillus	welwitschiae	Nigri	151329	none	16	180116.0	180414.0	+	none	none	none	none	NA
25	202_183172_16	202	Aspwel1	Aspergillus	welwitschiae	Nigri	174364	none	16	177878.0	179699.0	-	Amino acid/polyamine transporter I	Amino acid permease	HMMPfam	none	NA
25	202_183172_16	202	Aspwel1	Aspergillus	welwitschiae	Nigri	174363	none	16	176136.0	177729.0	+	Ureohydrolase	Arginase	HMMPfam	none	NA
25	202_183172_16	202	Aspwel1	Aspergillus	welwitschiae	Nigri	151324	none	16	174817.0	175692.0	-	GAF domain,GAF	GAF domain,GAF	HMMPfam	none	NA
25	202_183172_16	202	Aspwel1	Aspergillus	welwitschiae	Nigri	93495	none	16	172183.0	174240.0	+	ATP-NAD/AcoX kinase	NAD_kinase	HMMPfam	none	NA
25	202_183172_16	202	Aspwel1	Aspergillus	welwitschiae	Nigri	93492	none	16	169710.0	170551.0	+	none	none	none	none	NA
25	202_183172_16	202	Aspwel1	Aspergillus	welwitschiae	Nigri	93470	none	16	167336.0	168184.0	-	Protein of unknown function DUF341	FSH1	HMMPfam	none	NA
25	20_449168_16	20	Aspneo1	Aspergillus	neoniger	Nigri	320279	none	16	144284.0	147229.0	+	Basic helix-loop-helix dimerisation region bHLH	HLH	HMMPfam	none	NA
25	20_449168_16	20	Aspneo1	Aspergillus	neoniger	Nigri	401547	none	16	141693.0	142984.0	+	Amine oxidase	Amino_oxidase	HMMPfam	none	NA
25	20_449168_16	20	Aspneo1	Aspergillus	neoniger	Nigri	391223	none	16	139984.0	141137.0	-	Alcohol dehydrogenase GroES-like,Alcohol dehydrogenase, zinc-binding	ADH_N,ADH_zinc_N	HMMPfam	none	NA
25	20_449168_16	20	Aspneo1	Aspergillus	neoniger	Nigri	419826	none	16	137667.0	139472.0	-	Peptidase S10, serine carboxypeptidase	Peptidase_S10	HMMPfam	none	NA
25	20_449168_16	20	Aspneo1	Aspergillus	neoniger	Nigri	369484	none	16	135505.0	136986.0	-	FAD linked oxidase, N-terminal,Berberine/berberine-like	FAD_binding_4,BBE	HMMPfam	none	NA
25	2_453407_3	2	Aspacu1	Aspergillus	aculeatinus	Nigri	392518	none	3	315703.0	316562.0	+	Protein of unknown function DUF341	FSH1	HMMPfam	none	NA
25	31_418819_3	31	Aspsac1	Aspergillus	saccharolyticus	Nigri	418819	PKS	3	31723.0	40409.0	+	Beta-ketoacyl synthase, N-terminal,Beta-ketoacyl synthase, C-terminal,Acyl transferase,Methyltransferase type 12,Alcohol dehydrogenase GroES-like,Alcohol dehydrogenase, zinc-binding,Polyketide synthase, KR	ketoacyl-synt,Ketoacyl-synt_C,Acyl_transf_1,Methyltransf_12,ADH_N,ADH_zinc_N,KR	HMMPfam	none	NA
25	39_454246_16	39	Aspvad1	Aspergillus	vadensis	Nigri	341407	none	16	431548.0	432692.0	-	D-isomer specific 2-hydroxyacid dehydrogenase, catalytic region,D-isomer specific 2-hydroxyacid dehydrogenase, NAD-binding	2-Hacid_dh,2-Hacid_dh_C	HMMPfam	none	NA
25	39_454246_16	39	Aspvad1	Aspergillus	vadensis	Nigri	59188	none	16	429298.0	431419.0	+	Ferric reductase-like transmembrane component, N-terminal,FAD-binding 8,Ferric reductase, NAD binding	Ferric_reduct,FAD_binding_8,NAD_binding_6	HMMPfam	none	NA
25	39_454246_16	39	Aspvad1	Aspergillus	vadensis	Nigri	59184	none	16	424116.0	427076.0	+	Basic helix-loop-helix dimerisation region bHLH	HLH	HMMPfam	none	NA
25	33_573793_20	33	Aspscl1	Aspergillus	sclerotioniger	Nigri	573793	NRPS	20	164302.0	171876.0	-	AMP-dependent synthetase and ligase,Phosphopantetheine-binding,Condensation domain	AMP-binding,PP-binding,Condensation	HMMPfam	none	NA
25	22_1159456_16	22	Aspni7	Aspergillus	niger ATCC 1015	Nigri	1186619	none	16	1175079.0	1176567.0	+	FAD linked oxidase, N-terminal,Berberine/berberine-like	FAD_binding_4,BBE	HMMPfam	none	NA
25	22_1159456_16	22	Aspni7	Aspergillus	niger ATCC 1015	Nigri	1159459	none	16	1172585.0	1174393.0	+	Peptidase S10, serine carboxypeptidase	Peptidase_S10	HMMPfam	none	NA
25	22_1159456_16	22	Aspni7	Aspergillus	niger ATCC 1015	Nigri	1159458	none	16	1170733.0	1172088.0	+	Alcohol dehydrogenase GroES-like,Alcohol dehydrogenase, zinc-binding	ADH_N,ADH_zinc_N	HMMPfam	none	NA
25	22_1159456_16	22	Aspni7	Aspergillus	niger ATCC 1015	Nigri	1177110	none	16	1165050.0	1168013.0	-	Basic helix-loop-helix dimerisation region bHLH	HLH	HMMPfam	none	NA
25	22_1159456_16	22	Aspni7	Aspergillus	niger ATCC 1015	Nigri	1220516	none	16	1160638.0	1162773.0	-	Ferric reductase-like transmembrane component, N-terminal,FAD-binding 8,Ferric reductase, NAD binding	Ferric_reduct,FAD_binding_8,NAD_binding_6	HMMPfam	none	NA
25	22_1159456_16	22	Aspni7	Aspergillus	niger ATCC 1015	Nigri	1220513	none	16	1159357.0	1160488.0	+	D-isomer specific 2-hydroxyacid dehydrogenase, catalytic region,D-isomer specific 2-hydroxyacid dehydrogenase, NAD-binding	2-Hacid_dh,2-Hacid_dh_C	HMMPfam	none	NA
25	22_1159456_16	22	Aspni7	Aspergillus	niger ATCC 1015	Nigri	1159456	PKS	16	1150613.0	1159088.0	+	Beta-ketoacyl synthase, N-terminal,Beta-ketoacyl synthase, C-terminal,Acyl transferase,Methyltransferase type 12,Alcohol dehydrogenase GroES-like,Alcohol dehydrogenase, zinc-binding,Polyketide synthase, KR	ketoacyl-synt,Ketoacyl-synt_C,Acyl_transf_1,Methyltransf_12,ADH_N,ADH_zinc_N,KR	HMMPfam	none	NA
25	22_1159456_16	22	Aspni7	Aspergillus	niger ATCC 1015	Nigri	1186613	none	16	1149176.0	1150030.0	-	none	none	none	none	NA
25	22_1159456_16	22	Aspni7	Aspergillus	niger ATCC 1015	Nigri	1125558	none	16	1146603.0	1148710.0	-	Major facilitator superfamily MFS-1	MFS_1	HMMPfam	none	NA
25	22_1159456_16	22	Aspni7	Aspergillus	niger ATCC 1015	Nigri	1166736	none	16	1145477.0	1146325.0	+	none	none	none	none	NA
25	22_1159456_16	22	Aspni7	Aspergillus	niger ATCC 1015	Nigri	1109917	none	16	1139434.0	1141491.0	-	ATP-NAD/AcoX kinase	NAD_kinase	HMMPfam	none	NA
25	22_1159456_16	22	Aspni7	Aspergillus	niger ATCC 1015	Nigri	1137708	none	16	1143113.0	1143955.0	-	none	none	none	none	NA
25	22_1159456_16	22	Aspni7	Aspergillus	niger ATCC 1015	Nigri	1125552	none	16	1137982.0	1138852.0	+	GAF domain,GAF	GAF domain,GAF	HMMPfam	none	NA
25	22_1159456_16	22	Aspni7	Aspergillus	niger ATCC 1015	Nigri	213559	none	16	1135942.0	1137538.0	-	Ureohydrolase	Arginase	HMMPfam	none	NA
25	22_1159456_16	22	Aspni7	Aspergillus	niger ATCC 1015	Nigri	1109910	none	16	1133968.0	1135789.0	+	Amino acid permease-associated region	AA_permease	HMMPfam	none	NA
25	22_1159456_16	22	Aspni7	Aspergillus	niger ATCC 1015	Nigri	1125545	none	16	1131876.0	1132723.0	-	Short-chain dehydrogenase/reductase SDR	adh_short	HMMPfam	none	NA
25	29_256127_16	29	Aspph1	Aspergillus	niger (phoenicis)	Nigri	269199	none	16	303839.0	304686.0	+	Short-chain dehydrogenase/reductase SDR	adh_short	HMMPfam	none	NA
25	29_256127_16	29	Aspph1	Aspergillus	niger (phoenicis)	Nigri	296638	none	16	292581.0	293422.0	+	none	none	none	none	NA
25	29_256127_16	29	Aspph1	Aspergillus	niger (phoenicis)	Nigri	278543	none	16	295052.0	297112.0	+	ATP-NAD/AcoX kinase	NAD_kinase	HMMPfam	none	NA
25	29_256127_16	29	Aspph1	Aspergillus	niger (phoenicis)	Nigri	329245	none	16	290229.0	291077.0	-	none	none	none	none	NA
25	29_256127_16	29	Aspph1	Aspergillus	niger (phoenicis)	Nigri	239022	none	16	287843.0	289951.0	+	Major facilitator superfamily MFS-1	MFS_1	HMMPfam	none	NA
25	29_256127_16	29	Aspph1	Aspergillus	niger (phoenicis)	Nigri	329243	none	16	286523.0	287377.0	+	none	none	none	none	NA
25	29_256127_16	29	Aspph1	Aspergillus	niger (phoenicis)	Nigri	256127	PKS	16	277459.0	285939.0	-	Beta-ketoacyl synthase, N-terminal,Beta-ketoacyl synthase, C-terminal,Acyl transferase,Methyltransferase type 12,Alcohol dehydrogenase GroES-like,Alcohol dehydrogenase, zinc-binding,Polyketide synthase, KR	ketoacyl-synt,Ketoacyl-synt_C,Acyl_transf_1,Methyltransf_12,ADH_N,ADH_zinc_N,KR	HMMPfam	none	NA
25	29_256127_16	29	Aspph1	Aspergillus	niger (phoenicis)	Nigri	305646	none	16	276059.0	277190.0	-	D-isomer specific 2-hydroxyacid dehydrogenase, catalytic region,D-isomer specific 2-hydroxyacid dehydrogenase, NAD-binding	2-Hacid_dh,2-Hacid_dh_C	HMMPfam	none	NA
25	29_256127_16	29	Aspph1	Aspergillus	niger (phoenicis)	Nigri	256123	none	16	273774.0	275909.0	+	Ferric reductase-like transmembrane component, N-terminal,FAD-binding 8,Ferric reductase, NAD binding	Ferric_reduct,FAD_binding_8,NAD_binding_6	HMMPfam	none	NA
25	29_256127_16	29	Aspph1	Aspergillus	niger (phoenicis)	Nigri	59186	none	16	268521.0	271484.0	+	Basic helix-loop-helix dimerisation region bHLH	HLH	HMMPfam	none	NA
25	29_256127_16	29	Aspph1	Aspergillus	niger (phoenicis)	Nigri	320883	none	16	264446.0	265801.0	-	Alcohol dehydrogenase GroES-like,Alcohol dehydrogenase, zinc-binding	ADH_N,ADH_zinc_N	HMMPfam	none	NA
25	23_158506_17	23	Aspni_DSM_1	Aspergillus	niger CBS 513.88	Nigri	158501	none	17	1130729.0	1132309.0	-	ATP-NAD/AcoX kinase	NAD_kinase	HMMPfam	none	NA
25	23_158506_17	23	Aspni_DSM_1	Aspergillus	niger CBS 513.88	Nigri	158500	none	17	1129277.0	1130147.0	+	GAF domain,GAF	GAF domain,GAF	HMMPfam	none	NA
25	23_158506_17	23	Aspni_DSM_1	Aspergillus	niger CBS 513.88	Nigri	158499	none	17	1127237.0	1128833.0	-	Ureohydrolase	Arginase	HMMPfam	none	NA
25	37_70709_16	37	Asptu1	Aspergillus	tubingensis	Nigri	60848	none	16	878473.0	879327.0	+	none	none	none	none	NA
25	37_70709_16	37	Asptu1	Aspergillus	tubingensis	Nigri	133900	none	16	872695.0	874700.0	-	ATP-NAD/AcoX kinase	NAD_kinase	HMMPfam	none	NA
25	37_70709_16	37	Asptu1	Aspergillus	tubingensis	Nigri	60846	none	16	871234.0	872131.0	+	GAF domain,GAF	GAF domain,GAF	HMMPfam	none	NA
25	37_70709_16	37	Asptu1	Aspergillus	tubingensis	Nigri	60845	none	16	869164.0	870731.0	-	Ureohydrolase	Arginase	HMMPfam	none	NA
25	37_70709_16	37	Asptu1	Aspergillus	tubingensis	Nigri	195714	none	16	867181.0	869000.0	+	Amino acid permease-associated region	AA_permease	HMMPfam	none	NA
25	45_435205_3	45	Aspfij1	Aspergillus	fijiensis	Nigri	384597	none	3	182902.0	183761.0	+	Protein of unknown function DUF341	FSH1	HMMPfam	none	NA
25	30_363683_16	30	Asppip1	Aspergillus	piperis	Nigri	465572	none	16	388204.0	389278.0	-	Amine oxidase	Amino_oxidase	HMMPfam	none	NA
25	30_363683_16	30	Asppip1	Aspergillus	piperis	Nigri	110801	none	16	383678.0	386638.0	-	Basic helix-loop-helix dimerisation region bHLH	HLH	HMMPfam	none	NA
25	30_363683_16	30	Asppip1	Aspergillus	piperis	Nigri	500925	none	16	379353.0	381473.0	-	Ferric reductase-like transmembrane component, N-terminal,FAD-binding 8,Ferric reductase, NAD binding	Ferric_reduct,FAD_binding_8,NAD_binding_6	HMMPfam	none	NA
25	30_363683_16	30	Asppip1	Aspergillus	piperis	Nigri	516234	none	16	378092.0	379214.0	+	D-isomer specific 2-hydroxyacid dehydrogenase, catalytic region,D-isomer specific 2-hydroxyacid dehydrogenase, NAD-binding	2-Hacid_dh,2-Hacid_dh_C	HMMPfam	none	NA
25	30_363683_16	30	Asppip1	Aspergillus	piperis	Nigri	363683	PKS	16	369372.0	377858.0	+	Beta-ketoacyl synthase, N-terminal,Beta-ketoacyl synthase, C-terminal,Acyl transferase,Methyltransferase type 12,Alcohol dehydrogenase GroES-like,Alcohol dehydrogenase, zinc-binding,Polyketide synthase, KR	ketoacyl-synt,Ketoacyl-synt_C,Acyl_transf_1,Methyltransf_12,ADH_N,ADH_zinc_N,KR	HMMPfam	none	NA
25	30_363683_16	30	Asppip1	Aspergillus	piperis	Nigri	412145	none	16	365331.0	368775.0	-	Major facilitator superfamily MFS-1	MFS_1	HMMPfam	none	NA
25	30_363683_16	30	Asppip1	Aspergillus	piperis	Nigri	483640	none	16	364203.0	365054.0	+	Protein of unknown function DUF341	FSH1	HMMPfam	none	NA
25	30_363683_16	30	Asppip1	Aspergillus	piperis	Nigri	362256	none	16	362134.0	362973.0	-	none	none	none	none	NA
25	30_363683_16	30	Asppip1	Aspergillus	piperis	Nigri	110594	none	16	358455.0	360493.0	-	ATP-NAD/AcoX kinase	NAD_kinase	HMMPfam	none	NA
25	30_363683_16	30	Asppip1	Aspergillus	piperis	Nigri	445057	none	16	357014.0	357898.0	+	GAF domain,GAF	GAF domain,GAF	HMMPfam	none	NA
25	30_363683_16	30	Asppip1	Aspergillus	piperis	Nigri	516226	none	16	354936.0	356517.0	-	Ureohydrolase	Arginase	HMMPfam	none	NA
25	30_363683_16	30	Asppip1	Aspergillus	piperis	Nigri	500903	none	16	352953.0	354768.0	+	Amino acid permease-associated region	AA_permease	HMMPfam	none	NA
25	7_517640_20	7	Aspca3	Aspergillus	carbonarius	Nigri	174748	none	20	728674.0	729839.0	+	D-isomer specific 2-hydroxyacid dehydrogenase, catalytic region,D-isomer specific 2-hydroxyacid dehydrogenase, NAD-binding	2-Hacid_dh,2-Hacid_dh_C	HMMPfam	none	NA
25	2_453407_3	2	Aspacu1	Aspergillus	aculeatinus	Nigri	453407	PKS	3	321056.0	329753.0	+	Beta-ketoacyl synthase, N-terminal,Beta-ketoacyl synthase, C-terminal,Acyl transferase,Methyltransferase type 12,Alcohol dehydrogenase GroES-like,Alcohol dehydrogenase, zinc-binding,Polyketide synthase, KR,Phosphopantetheine-binding	ketoacyl-synt,Ketoacyl-synt_C,Acyl_transf_1,Methyltransf_12,ADH_N,ADH_zinc_N,KR,PP-binding	HMMPfam	none	NA
25	2_453407_3	2	Aspacu1	Aspergillus	aculeatinus	Nigri	439386	none	3	317082.0	320383.0	-	Major facilitator superfamily MFS-1	MFS_1	HMMPfam	none	NA
25	31_418819_3	31	Aspsac1	Aspergillus	saccharolyticus	Nigri	349420	none	3	27705.0	31043.0	-	Major facilitator superfamily MFS-1	MFS_1	HMMPfam	none	NA
25	31_418819_3	31	Aspsac1	Aspergillus	saccharolyticus	Nigri	418817	none	3	26699.0	27546.0	+	none	none	none	none	NA
25	39_454246_16	39	Aspvad1	Aspergillus	vadensis	Nigri	341794	none	16	459135.0	459983.0	+	Short-chain dehydrogenase/reductase SDR	adh_short	HMMPfam	none	NA
25	39_454246_16	39	Aspvad1	Aspergillus	vadensis	Nigri	405420	none	16	457967.0	458215.0	-	none	none	none	none	NA
25	39_454246_16	39	Aspvad1	Aspergillus	vadensis	Nigri	389715	none	16	456065.0	457890.0	-	Amino acid permease-associated region	AA_permease	HMMPfam	none	NA
25	39_454246_16	39	Aspvad1	Aspergillus	vadensis	Nigri	59424	none	16	454330.0	455895.0	+	Ureohydrolase	Arginase	HMMPfam	none	NA
25	39_454246_16	39	Aspvad1	Aspergillus	vadensis	Nigri	389708	none	16	452928.0	453812.0	-	GAF domain,GAF	GAF domain,GAF	HMMPfam	none	NA
25	39_454246_16	39	Aspvad1	Aspergillus	vadensis	Nigri	59465	none	16	450331.0	452366.0	+	ATP-NAD/AcoX kinase	NAD_kinase	HMMPfam	none	NA
25	39_454246_16	39	Aspvad1	Aspergillus	vadensis	Nigri	341442	none	16	447855.0	448695.0	+	none	none	none	none	NA
25	39_454246_16	39	Aspvad1	Aspergillus	vadensis	Nigri	59320	none	16	445710.0	446564.0	-	none	none	none	none	NA
25	39_454246_16	39	Aspvad1	Aspergillus	vadensis	Nigri	366789	none	16	442007.0	445449.0	+	Major facilitator superfamily MFS-1	MFS_1	HMMPfam	none	NA
25	39_454246_16	39	Aspvad1	Aspergillus	vadensis	Nigri	454246	PKS	16	432957.0	441430.0	-	Beta-ketoacyl synthase, N-terminal,Beta-ketoacyl synthase, C-terminal,Acyl transferase,Methyltransferase type 12,Alcohol dehydrogenase GroES-like,Alcohol dehydrogenase, zinc-binding,Polyketide synthase, KR	ketoacyl-synt,Ketoacyl-synt_C,Acyl_transf_1,Methyltransf_12,ADH_N,ADH_zinc_N,KR	HMMPfam	none	NA
25	39_454246_16	39	Aspvad1	Aspergillus	vadensis	Nigri	59135	none	16	419482.0	420633.0	-	Alcohol dehydrogenase GroES-like,Alcohol dehydrogenase, zinc-binding	ADH_N,ADH_zinc_N	HMMPfam	none	NA
25	39_454246_16	39	Aspvad1	Aspergillus	vadensis	Nigri	366775	none	16	417167.0	418971.0	-	Peptidase S10, serine carboxypeptidase	Peptidase_S10	HMMPfam	none	NA
25	39_454246_16	39	Aspvad1	Aspergillus	vadensis	Nigri	389679	none	16	415001.0	416483.0	-	FAD linked oxidase, N-terminal,Berberine/berberine-like	FAD_binding_4,BBE	HMMPfam	none	NA
25	47_362350_5	47	Aspjap1	Aspergillus	japonicus	Nigri	362350	PKS	5	186756.0	195406.0	+	Beta-ketoacyl synthase, N-terminal,Beta-ketoacyl synthase, C-terminal,Acyl transferase,Methyltransferase type 12,Alcohol dehydrogenase GroES-like,Alcohol dehydrogenase, zinc-binding,Polyketide synthase, KR	ketoacyl-synt,Ketoacyl-synt_C,Acyl_transf_1,Methyltransf_12,ADH_N,ADH_zinc_N,KR	HMMPfam	none	NA
25	47_362350_5	47	Aspjap1	Aspergillus	japonicus	Nigri	379317	none	5	182882.0	186084.0	-	Major facilitator superfamily MFS-1	MFS_1	HMMPfam	none	NA
25	47_362350_5	47	Aspjap1	Aspergillus	japonicus	Nigri	92562	none	5	182304.0	182591.0	+	none	none	none	none	NA
25	47_362350_5	47	Aspjap1	Aspergillus	japonicus	Nigri	448236	none	5	180579.0	182064.0	+	Serine/threonine protein kinase-related	Pkinase	HMMPfam	none	NA
25	24_8411_16	24	Aspni_NRRL3_1	Aspergillus	niger NRRL3	Nigri	8420	none	16	3165397.0	3166244.0	+	Short-chain dehydrogenase/reductase SDR	adh_short	HMMPfam	none	NA
25	24_8411_16	24	Aspni_NRRL3_1	Aspergillus	niger NRRL3	Nigri	8419	none	16	3162331.0	3164152.0	-	Amino acid permease-associated region	AA_permease	HMMPfam	none	NA
25	24_8411_16	24	Aspni_NRRL3_1	Aspergillus	niger NRRL3	Nigri	8418	none	16	3160582.0	3162178.0	+	Ureohydrolase	Arginase	HMMPfam	none	NA
25	24_8411_16	24	Aspni_NRRL3_1	Aspergillus	niger NRRL3	Nigri	8417	none	16	3159268.0	3160138.0	-	GAF domain,GAF	GAF domain,GAF	HMMPfam	none	NA
25	24_8411_16	24	Aspni_NRRL3_1	Aspergillus	niger NRRL3	Nigri	8416	none	16	3156629.0	3158686.0	+	ATP-NAD/AcoX kinase	NAD_kinase	HMMPfam	none	NA
25	24_8411_16	24	Aspni_NRRL3_1	Aspergillus	niger NRRL3	Nigri	8415	none	16	3154165.0	3155007.0	+	none	none	none	none	NA
25	24_8411_16	24	Aspni_NRRL3_1	Aspergillus	niger NRRL3	Nigri	8414	none	16	3151795.0	3152643.0	-	none	none	none	none	NA
25	24_8411_16	24	Aspni_NRRL3_1	Aspergillus	niger NRRL3	Nigri	8413	none	16	3149410.0	3151517.0	+	Major facilitator superfamily MFS-1	MFS_1	HMMPfam	none	NA
25	24_8411_16	24	Aspni_NRRL3_1	Aspergillus	niger NRRL3	Nigri	8412	none	16	3148090.0	3148944.0	+	none	none	none	none	NA
25	24_8411_16	24	Aspni_NRRL3_1	Aspergillus	niger NRRL3	Nigri	8411	PKS	16	3139032.0	3147507.0	-	Beta-ketoacyl synthase, N-terminal,Beta-ketoacyl synthase, C-terminal,Acyl transferase,Methyltransferase type 12,Alcohol dehydrogenase GroES-like,Alcohol dehydrogenase, zinc-binding,Polyketide synthase, KR	ketoacyl-synt,Ketoacyl-synt_C,Acyl_transf_1,Methyltransf_12,ADH_N,ADH_zinc_N,KR	HMMPfam	none	NA
25	24_8411_16	24	Aspni_NRRL3_1	Aspergillus	niger NRRL3	Nigri	8410	none	16	3137632.0	3138763.0	-	D-isomer specific 2-hydroxyacid dehydrogenase, catalytic region,D-isomer specific 2-hydroxyacid dehydrogenase, NAD-binding	2-Hacid_dh,2-Hacid_dh_C	HMMPfam	none	NA
25	24_8411_16	24	Aspni_NRRL3_1	Aspergillus	niger NRRL3	Nigri	8409	none	16	3135347.0	3137482.0	+	Ferric reductase-like transmembrane component, N-terminal,FAD-binding 8,Ferric reductase, NAD binding	Ferric_reduct,FAD_binding_8,NAD_binding_6	HMMPfam	none	NA
25	24_8411_16	24	Aspni_NRRL3_1	Aspergillus	niger NRRL3	Nigri	8408	none	16	3130107.0	3133070.0	+	Basic helix-loop-helix dimerisation region bHLH	HLH	HMMPfam	none	NA
25	24_8411_16	24	Aspni_NRRL3_1	Aspergillus	niger NRRL3	Nigri	8407	none	16	3126032.0	3127189.0	-	Alcohol dehydrogenase GroES-like,Alcohol dehydrogenase, zinc-binding	ADH_N,ADH_zinc_N	HMMPfam	none	NA
25	24_8411_16	24	Aspni_NRRL3_1	Aspergillus	niger NRRL3	Nigri	8406	none	16	3123727.0	3125535.0	-	Peptidase S10, serine carboxypeptidase	Peptidase_S10	HMMPfam	none	NA
25	24_8411_16	24	Aspni_NRRL3_1	Aspergillus	niger NRRL3	Nigri	8405	none	16	3121553.0	3123041.0	-	FAD linked oxidase, N-terminal,Berberine/berberine-like	FAD_binding_4,BBE	HMMPfam	none	NA
25	25_329631_15	25	Aspni_bvT_1	Aspergillus	niger ATCC 13496	Nigri	293940	none	15	505892.0	507175.0	+	FAD linked oxidase, N-terminal,Berberine/berberine-like	FAD_binding_4,BBE	HMMPfam	none	NA
25	25_329631_15	25	Aspni_bvT_1	Aspergillus	niger ATCC 13496	Nigri	313443	none	15	503188.0	504996.0	+	Peptidase S10, serine carboxypeptidase	Peptidase_S10	HMMPfam	none	NA
25	25_329631_15	25	Aspni_bvT_1	Aspergillus	niger ATCC 13496	Nigri	321835	none	15	501336.0	502691.0	+	Alcohol dehydrogenase GroES-like,Alcohol dehydrogenase, zinc-binding	ADH_N,ADH_zinc_N	HMMPfam	none	NA
25	25_329631_15	25	Aspni_bvT_1	Aspergillus	niger ATCC 13496	Nigri	174304	none	15	495652.0	498615.0	-	Basic helix-loop-helix dimerisation region bHLH	HLH	HMMPfam	none	NA
25	25_329631_15	25	Aspni_bvT_1	Aspergillus	niger ATCC 13496	Nigri	232832	none	15	491242.0	493377.0	-	Ferric reductase-like transmembrane component, N-terminal,FAD-binding 8,Ferric reductase, NAD binding	Ferric_reduct,FAD_binding_8,NAD_binding_6	HMMPfam	none	NA
25	25_329631_15	25	Aspni_bvT_1	Aspergillus	niger ATCC 13496	Nigri	363970	none	15	489961.0	491092.0	+	D-isomer specific 2-hydroxyacid dehydrogenase, catalytic region,D-isomer specific 2-hydroxyacid dehydrogenase, NAD-binding	2-Hacid_dh,2-Hacid_dh_C	HMMPfam	none	NA
25	25_329631_15	25	Aspni_bvT_1	Aspergillus	niger ATCC 13496	Nigri	329631	PKS	15	481217.0	489692.0	+	Beta-ketoacyl synthase, N-terminal,Beta-ketoacyl synthase, C-terminal,Acyl transferase,Methyltransferase type 12,Alcohol dehydrogenase GroES-like,Alcohol dehydrogenase, zinc-binding,Polyketide synthase, KR	ketoacyl-synt,Ketoacyl-synt_C,Acyl_transf_1,Methyltransf_12,ADH_N,ADH_zinc_N,KR	HMMPfam	none	NA
25	25_329631_15	25	Aspni_bvT_1	Aspergillus	niger ATCC 13496	Nigri	329630	none	15	479780.0	480634.0	-	none	none	none	none	NA
25	25_329631_15	25	Aspni_bvT_1	Aspergillus	niger ATCC 13496	Nigri	276161	none	15	477207.0	479314.0	-	Major facilitator superfamily MFS-1	MFS_1	HMMPfam	none	NA
25	25_329631_15	25	Aspni_bvT_1	Aspergillus	niger ATCC 13496	Nigri	293931	none	15	476081.0	476929.0	+	none	none	none	none	NA
25	25_329631_15	25	Aspni_bvT_1	Aspergillus	niger ATCC 13496	Nigri	232554	none	15	470038.0	474559.0	-	ATP-NAD/AcoX kinase	NAD_kinase	HMMPfam	none	NA
25	25_329631_15	25	Aspni_bvT_1	Aspergillus	niger ATCC 13496	Nigri	255839	none	15	468586.0	469456.0	+	GAF domain,GAF	GAF domain,GAF	HMMPfam	none	NA
25	25_329631_15	25	Aspni_bvT_1	Aspergillus	niger ATCC 13496	Nigri	232640	none	15	464572.0	466393.0	+	Amino acid permease-associated region	AA_permease	HMMPfam	none	NA
25	25_329631_15	25	Aspni_bvT_1	Aspergillus	niger ATCC 13496	Nigri	174092	none	15	466546.0	468142.0	-	Ureohydrolase	Arginase	HMMPfam	none	NA
25	25_329631_15	25	Aspni_bvT_1	Aspergillus	niger ATCC 13496	Nigri	174163	none	15	462480.0	463390.0	-	Short-chain dehydrogenase/reductase SDR	adh_short	HMMPfam	none	NA
25	32_447698_9	32	Aspscle1	Aspergillus	sclerotiicarbonarius	Nigri	371453	none	9	221020.0	223124.0	-	Major facilitator superfamily MFS-1	MFS_1	HMMPfam	none	NA
25	32_447698_9	32	Aspscle1	Aspergillus	sclerotiicarbonarius	Nigri	318365	none	9	219875.0	220719.0	+	none	none	none	none	NA
25	33_573793_20	33	Aspscl1	Aspergillus	sclerotioniger	Nigri	544733	none	20	189590.0	191696.0	+	Ferric reductase-like transmembrane component, N-terminal,FAD-binding 8,Ferric reductase, NAD binding	Ferric_reduct,FAD_binding_8,NAD_binding_6	HMMPfam	none	NA
25	33_573793_20	33	Aspscl1	Aspergillus	sclerotioniger	Nigri	555194	none	20	184535.0	187600.0	+	Basic helix-loop-helix dimerisation region bHLH	HLH	HMMPfam	none	NA
25	33_573793_20	33	Aspscl1	Aspergillus	sclerotioniger	Nigri	573798	none	20	181170.0	182318.0	-	Alcohol dehydrogenase GroES-like,Alcohol dehydrogenase, zinc-binding	ADH_N,ADH_zinc_N	HMMPfam	none	NA
25	33_573793_20	33	Aspscl1	Aspergillus	sclerotioniger	Nigri	388494	none	20	179050.0	180153.0	-	Alcohol dehydrogenase GroES-like,Alcohol dehydrogenase, zinc-binding	ADH_N,ADH_zinc_N	HMMPfam	none	NA
25	33_573793_20	33	Aspscl1	Aspergillus	sclerotioniger	Nigri	533475	none	20	178318.0	178935.0	+	none	none	none	none	NA
25	33_573793_20	33	Aspscl1	Aspergillus	sclerotioniger	Nigri	533473	none	20	176281.0	177710.0	-	Major facilitator superfamily MFS-1	MFS_1	HMMPfam	none	NA
25	33_573793_20	33	Aspscl1	Aspergillus	sclerotioniger	Nigri	462709	none	20	173928.0	176048.0	-	Amidase signature enzyme	Amidase	HMMPfam	none	NA
25	33_573793_20	33	Aspscl1	Aspergillus	sclerotioniger	Nigri	488879	none	20	172520.0	173601.0	-	O-methyltransferase, family 3	Methyltransf_3	HMMPfam	none	NA
25	4_199676_10	4	Aspbr1	Aspergillus	brasiliensis	Nigri	134677	none	10	560536.0	562012.0	+	FAD linked oxidase, N-terminal,Berberine/berberine-like	FAD_binding_4,BBE	HMMPfam	none	NA
25	4_199676_10	4	Aspbr1	Aspergillus	brasiliensis	Nigri	58556	none	10	558058.0	559866.0	+	Peptidase S10, serine carboxypeptidase	Peptidase_S10	HMMPfam	none	NA
25	4_199676_10	4	Aspbr1	Aspergillus	brasiliensis	Nigri	134293	none	10	556400.0	557547.0	+	Alcohol dehydrogenase GroES-like,Alcohol dehydrogenase, zinc-binding	ADH_N,ADH_zinc_N	HMMPfam	none	NA
25	4_199676_10	4	Aspbr1	Aspergillus	brasiliensis	Nigri	329855	none	10	550589.0	553552.0	-	Basic helix-loop-helix dimerisation region bHLH	HLH	HMMPfam	none	NA
25	5_424675_3	5	Aspbru1	Aspergillus	brunneoviolaceus	Nigri	424675	PKS	3	86834.0	95524.0	-	Beta-ketoacyl synthase, N-terminal,Beta-ketoacyl synthase, C-terminal,Acyl transferase,Methyltransferase type 12,Alcohol dehydrogenase GroES-like,Alcohol dehydrogenase, zinc-binding,Polyketide synthase, KR,Phosphopantetheine-binding	ketoacyl-synt,Ketoacyl-synt_C,Acyl_transf_1,Methyltransf_12,ADH_N,ADH_zinc_N,KR,PP-binding	HMMPfam	none	NA
25	3_63311_4	3	Aspac1	Aspergillus	aculeatus	Nigri	63311	PKS	4	968362.0	979499.0	+	Beta-ketoacyl synthase, N-terminal,Beta-ketoacyl synthase, C-terminal,Acyl transferase,Methyltransferase type 12,Alcohol dehydrogenase GroES-like,Alcohol dehydrogenase, zinc-binding,Polyketide synthase, KR,D-isomer specific 2-hydroxyacid dehydrogenase, catalytic region,D-isomer specific 2-hydroxyacid dehydrogenase, NAD-binding	ketoacyl-synt,Ketoacyl-synt_C,Acyl_transf_1,Methyltransf_12,ADH_N,ADH_zinc_N,KR,2-Hacid_dh,2-Hacid_dh_C	HMMPfam	none	NA
25	3_63311_4	3	Aspac1	Aspergillus	aculeatus	Nigri	124965	none	4	966830.0	967686.0	-	none	none	none	none	NA
25	3_63311_4	3	Aspac1	Aspergillus	aculeatus	Nigri	33913	none	4	964402.0	966198.0	-	Major facilitator superfamily MFS-1	MFS_1	HMMPfam	none	NA
25	29_256127_16	29	Aspph1	Aspergillus	niger (phoenicis)	Nigri	329249	none	16	300763.0	302583.0	-	Amino acid permease-associated region	AA_permease	HMMPfam	none	NA
25	29_256127_16	29	Aspph1	Aspergillus	niger (phoenicis)	Nigri	278545	none	16	299015.0	300610.0	+	Ureohydrolase	Arginase	HMMPfam	none	NA
25	29_256127_16	29	Aspph1	Aspergillus	niger (phoenicis)	Nigri	278544	none	16	297691.0	298566.0	-	GAF domain,GAF	GAF domain,GAF	HMMPfam	none	NA
25	43_20815_16	43	Aspka1_1	Aspergillus	luchuensis IFO 4308	Nigri	20823	none	16	68243.0	69091.0	+	Short-chain dehydrogenase/reductase SDR	adh_short	HMMPfam	none	NA
25	43_20815_16	43	Aspka1_1	Aspergillus	luchuensis IFO 4308	Nigri	20822	none	16	65152.0	66990.0	-	Amino acid permease-associated region	AA_permease	HMMPfam	none	NA
25	43_20815_16	43	Aspka1_1	Aspergillus	luchuensis IFO 4308	Nigri	20820	none	16	62001.0	62904.0	-	GAF domain,GAF	GAF domain,GAF	HMMPfam	none	NA
25	43_20815_16	43	Aspka1_1	Aspergillus	luchuensis IFO 4308	Nigri	20819	none	16	59442.0	61450.0	+	ATP-NAD/AcoX kinase	NAD_kinase	HMMPfam	none	NA
25	43_20815_16	43	Aspka1_1	Aspergillus	luchuensis IFO 4308	Nigri	20818	none	16	56934.0	57774.0	+	none	none	none	none	NA
25	43_20815_16	43	Aspka1_1	Aspergillus	luchuensis IFO 4308	Nigri	20817	none	16	54844.0	55698.0	-	none	none	none	none	NA
25	43_20815_16	43	Aspka1_1	Aspergillus	luchuensis IFO 4308	Nigri	20816	none	16	51125.0	54661.0	+	Major facilitator superfamily MFS-1	MFS_1	HMMPfam	none	NA
25	43_20815_16	43	Aspka1_1	Aspergillus	luchuensis IFO 4308	Nigri	20812	none	16	33281.0	36226.0	+	Basic helix-loop-helix dimerisation region bHLH	HLH	HMMPfam	none	NA
25	37_70709_16	37	Asptu1	Aspergillus	tubingensis	Nigri	60849	none	16	879622.0	883059.0	-	Major facilitator superfamily MFS-1	MFS_1	HMMPfam	none	NA
25	37_70709_16	37	Asptu1	Aspergillus	tubingensis	Nigri	367183	none	16	876394.0	877234.0	-	none	none	none	none	NA
25	45_435205_3	45	Aspfij1	Aspergillus	fijiensis	Nigri	435205	PKS	3	188258.0	196950.0	+	Beta-ketoacyl synthase, N-terminal,Beta-ketoacyl synthase, C-terminal,Acyl transferase,Methyltransferase type 12,Alcohol dehydrogenase GroES-like,Alcohol dehydrogenase, zinc-binding,Polyketide synthase, KR,Phosphopantetheine-binding	ketoacyl-synt,Ketoacyl-synt_C,Acyl_transf_1,Methyltransf_12,ADH_N,ADH_zinc_N,KR,PP-binding	HMMPfam	none	NA
25	45_435205_3	45	Aspfij1	Aspergillus	fijiensis	Nigri	435203	none	3	184293.0	187568.0	-	Major facilitator superfamily MFS-1	MFS_1	HMMPfam	none	NA
25	30_363683_16	30	Asppip1	Aspergillus	piperis	Nigri	412163	none	16	391513.0	393316.0	+	Peptidase S10, serine carboxypeptidase	Peptidase_S10	HMMPfam	none	NA
25	30_363683_16	30	Asppip1	Aspergillus	piperis	Nigri	111146	none	16	394002.0	395485.0	+	FAD linked oxidase, N-terminal,Berberine/berberine-like	FAD_binding_4,BBE	HMMPfam	none	NA
25	30_363683_16	30	Asppip1	Aspergillus	piperis	Nigri	388515	none	16	389834.0	390995.0	+	Alcohol dehydrogenase GroES-like,Alcohol dehydrogenase, zinc-binding	ADH_N,ADH_zinc_N	HMMPfam	none	NA
25	30_363683_16	30	Asppip1	Aspergillus	piperis	Nigri	388482	none	16	350856.0	351703.0	-	Short-chain dehydrogenase/reductase SDR	adh_short	HMMPfam	none	NA
25	7_517640_20	7	Aspca3	Aspergillus	carbonarius	Nigri	133220	NRPS	20	751019.0	758647.0	+	AMP-dependent synthetase and ligase,Phosphopantetheine-binding,Condensation domain	AMP-binding,PP-binding,Condensation	HMMPfam	none	NA
25	7_517640_20	7	Aspca3	Aspergillus	carbonarius	Nigri	152446	none	20	745633.0	747836.0	+	Amidase signature enzyme	Amidase	HMMPfam	none	NA
25	7_517640_20	7	Aspca3	Aspergillus	carbonarius	Nigri	133215	none	20	741391.0	742503.0	+	Alcohol dehydrogenase GroES-like,Alcohol dehydrogenase, zinc-binding	ADH_N,ADH_zinc_N	HMMPfam	none	NA
25	7_517640_20	7	Aspca3	Aspergillus	carbonarius	Nigri	210078	none	20	730018.0	732035.0	-	Ferric reductase-like transmembrane component, N-terminal,FAD-binding 8,Ferric reductase, NAD binding	Ferric_reduct,FAD_binding_8,NAD_binding_6	HMMPfam	none	NA
25	7_517640_20	7	Aspca3	Aspergillus	carbonarius	Nigri	174754	none	20	734274.0	737225.0	-	Basic helix-loop-helix dimerisation region bHLH	HLH	HMMPfam	none	NA
25	7_517640_20	7	Aspca3	Aspergillus	carbonarius	Nigri	517640	PKS	20	719158.0	728061.0	+	Beta-ketoacyl synthase, N-terminal,Beta-ketoacyl synthase, C-terminal,Acyl transferase,Methyltransferase type 12,Alcohol dehydrogenase GroES-like,Alcohol dehydrogenase, zinc-binding,Polyketide synthase, KR	ketoacyl-synt,Ketoacyl-synt_C,Acyl_transf_1,Methyltransf_12,ADH_N,ADH_zinc_N,KR	HMMPfam	none	NA
25	7_517640_20	7	Aspca3	Aspergillus	carbonarius	Nigri	152430	none	20	718018.0	718864.0	-	none	none	none	none	NA
25	41_449559_5	41	Aspvio1	Aspergillus	violaceofuscus	Nigri	449559	PKS	5	109315.0	117965.0	+	Beta-ketoacyl synthase, N-terminal,Beta-ketoacyl synthase, C-terminal,Acyl transferase,Methyltransferase type 12,Alcohol dehydrogenase GroES-like,Alcohol dehydrogenase, zinc-binding,Polyketide synthase, KR	ketoacyl-synt,Ketoacyl-synt_C,Acyl_transf_1,Methyltransf_12,ADH_N,ADH_zinc_N,KR	HMMPfam	none	NA
25	41_449559_5	41	Aspvio1	Aspergillus	violaceofuscus	Nigri	437151	none	5	107776.0	108636.0	-	none	none	none	none	NA
25	41_449559_5	41	Aspvio1	Aspergillus	violaceofuscus	Nigri	406511	none	5	105432.0	107408.0	-	Major facilitator superfamily MFS-1	MFS_1	HMMPfam	none	NA
25	37_70709_16	37	Asptu1	Aspergillus	tubingensis	Nigri	35175	none	16	908755.0	910237.0	+	FAD linked oxidase, N-terminal,Berberine/berberine-like	FAD_binding_4,BBE	HMMPfam	none	NA
25	47_362350_5	47	Aspjap1	Aspergillus	japonicus	Nigri	362346	none	5	178992.0	179848.0	+	Protein of unknown function DUF341	FSH1	HMMPfam	none	NA
25	32_447698_9	32	Aspscle1	Aspergillus	sclerotiicarbonarius	Nigri	371463	none	9	245574.0	246718.0	+	Alcohol dehydrogenase GroES-like,Alcohol dehydrogenase, zinc-binding	ADH_N,ADH_zinc_N	HMMPfam	none	NA
25	32_447698_9	32	Aspscle1	Aspergillus	sclerotiicarbonarius	Nigri	151327	none	9	239910.0	242861.0	-	Basic helix-loop-helix dimerisation region bHLH	HLH	HMMPfam	none	NA
25	32_447698_9	32	Aspscle1	Aspergillus	sclerotiicarbonarius	Nigri	419792	none	9	235607.0	237712.0	-	Ferric reductase-like transmembrane component, N-terminal,FAD-binding 8,Ferric reductase, NAD binding	Ferric_reduct,FAD_binding_8,NAD_binding_6	HMMPfam	none	NA
25	33_573793_20	33	Aspscl1	Aspergillus	sclerotioniger	Nigri	555206	none	20	219609.0	220470.0	+	Short-chain dehydrogenase/reductase SDR	adh_short	HMMPfam	none	NA
25	33_573793_20	33	Aspscl1	Aspergillus	sclerotioniger	Nigri	389295	none	20	218784.0	219233.0	+	none	none	none	none	NA
25	33_573793_20	33	Aspscl1	Aspergillus	sclerotioniger	Nigri	573805	none	20	214336.0	215867.0	+	Ureohydrolase	Arginase	HMMPfam	none	NA
25	32_447698_9	32	Aspscle1	Aspergillus	sclerotiicarbonarius	Nigri	408381	none	9	247969.0	249726.0	+	Major facilitator superfamily MFS-1	MFS_1	HMMPfam	none	NA
25	32_447698_9	32	Aspscle1	Aspergillus	sclerotiicarbonarius	Nigri	447718	none	9	234140.0	235359.0	+	D-isomer specific 2-hydroxyacid dehydrogenase, catalytic region,D-isomer specific 2-hydroxyacid dehydrogenase, NAD-binding	2-Hacid_dh,2-Hacid_dh_C	HMMPfam	none	NA
25	32_447698_9	32	Aspscle1	Aspergillus	sclerotiicarbonarius	Nigri	447698	PKS	9	224582.0	233511.0	+	Beta-ketoacyl synthase, N-terminal,Beta-ketoacyl synthase, C-terminal,Acyl transferase,Methyltransferase type 12,Alcohol dehydrogenase GroES-like,Alcohol dehydrogenase, zinc-binding,Polyketide synthase, KR	ketoacyl-synt,Ketoacyl-synt_C,Acyl_transf_1,Methyltransf_12,ADH_N,ADH_zinc_N,KR	HMMPfam	none	NA
25	3_63311_4	3	Aspac1	Aspergillus	aculeatus	Nigri	1859066	none	4	963005.0	963865.0	+	Protein of unknown function DUF341	FSH1	HMMPfam	none	NA
25	32_447698_9	32	Aspscle1	Aspergillus	sclerotiicarbonarius	Nigri	430706	none	9	223401.0	224259.0	-	none	none	none	none	NA
[truncated: 19,427 more rows]
